# Supplementary material for: 4,4′-Oxybis{N-[(E)-quinolin-2-yl­methyl­idene]aniline}
Source: Acta Crystallogr Sect E Struct Rep Online. 2011 Apr 13;67(Pt 5):o1119–20. doi: 10.1107/S1600536811012955 (PMC3089181; doi:10.1107/S1600536811012955)
Supplement: Supplementary file 1 [file e-67-o1119-sup1.cif]

##############################################################################
#                                                                            #
# This CIF contains the data in a paper accepted for publication in          #
# Acta Crystallographica Section E. It conforms to the requirements of       #
# Notes for Authors for Acta Crystallographica Section E, and has been       #
# peer reviewed under the auspices of the IUCr Commission on Journals.       #
#                                                                            #
# Full details of the Crystallographic Information File format               #
# are given in the paper "The Crystallographic Information File (CIF):       #
# a New Standard Archive File for Crystallography" by S. R. Hall, F. H.      #
# Allen and I. D. Brown [Acta Cryst. (1991), A47, 655-685].                  #
#                                                                            #
# The current version of the core CIF dictionary is obtainable from          #
# ftp://ftp.iucr.org/pub/cif_core.dic.                                       #
#                                                                            #
# Software is freely available for graphical display of the structure(s)     #
# in this CIF. For information consult the CIF software page                 #
# http://www.iucr.org/resources/cif/software.                                #
#                                                                            #
# This file may be used for bona fide research purposes within the           #
# scientific community so long as proper attribution is given to the journal # 
# article from which it was obtained.                                        #
#                                                                            #
##############################################################################
data_I
_audit_creation_method     'WinGX routine CIF_UPDATE'
_audit_conform_dict_name     cif_core.dic
_audit_conform_dict_version     2.3
_chemical_name_systematic
;
4,4'-Oxybis{<i>N</i>-[(<i>E</i>)-quinolin-2-ylmethylidene]aniline}
;
_chemical_formula_moiety     'C32 H22 N4 O'
_chemical_formula_sum     'C32 H22 N4 O'
_chemical_formula_iupac     'C32 H22 N4 O'
_chemical_formula_weight     478.54
_chemical_melting_point     491
_space_group_crystal_system     monoclinic
_space_group_name_H-M_alt     'P 21/n'
_space_group_name_Hall     '-P 2yn'
loop_
    _symmetry_equiv_pos_as_xyz
    'x, y, z'
    '-x+1/2, y+1/2, -z+1/2'
    '-x, -y, -z'
    'x-1/2, -y-1/2, z-1/2'
_cell_length_a     17.4533(7)
_cell_length_b     5.0836(2)
_cell_length_c     26.8170(10)
_cell_angle_alpha     90
_cell_angle_beta     92.8390(10)
_cell_angle_gamma     90
_cell_volume     2376.43(16)
_cell_formula_units_Z     4
_cell_measurement_reflns_used     5947
_cell_measurement_theta_min     2.34
_cell_measurement_theta_max     27.43
_cell_measurement_temperature     293(2)
_exptl_crystal_description     needle
_exptl_crystal_colour     colourless
_exptl_crystal_size_max     0.25
_exptl_crystal_size_mid     0.05
_exptl_crystal_size_min     0.05
_exptl_crystal_density_diffrn     1.338
_exptl_crystal_density_method     'not measured'
_exptl_crystal_F_000     1000
_exptl_absorpt_coefficient_mu     0.083
_exptl_absorpt_correction_type     none
_exptl_special_details
;
;
_diffrn_ambient_temperature     293(2)
_diffrn_radiation_type     MoK\a
_diffrn_radiation_wavelength     0.71073
_diffrn_radiation_monochromator     graphite
_diffrn_measurement_device_type     'Bruker APEXII'
_diffrn_measurement_method     'CCD rotation images, thick slices'
_diffrn_reflns_number     20425
_diffrn_reflns_av_R_equivalents     0.0351
_diffrn_reflns_theta_min     1.36
_diffrn_reflns_theta_max     27.49
_diffrn_reflns_theta_full     27.49
_diffrn_measured_fraction_theta_max     1
_diffrn_measured_fraction_theta_full     1
_diffrn_reflns_limit_h_min     -22
_diffrn_reflns_limit_h_max     22
_diffrn_reflns_limit_k_min     -6
_diffrn_reflns_limit_k_max     6
_diffrn_reflns_limit_l_min     -34
_diffrn_reflns_limit_l_max     34
_refine_special_details
;
Refinement of <i>F</i>^2^ against ALL reflections. The weighted <i>R</i>-factor
<i>wR</i> and goodness of fit <i>S</i> are based on <i>F</i>^2^, conventional
<i>R</i>-factors <i>R</i> are based on <i>F</i>, with <i>F</i> set to zero for
negative <i>F</i>^2^. The threshold expression of <i>F</i>^2^ >
\s(<i>F</i>^2^) is used only for calculating <i>R</i>-factors(gt) <i>etc</i>.
and is not relevant to the choice of reflections for refinement.
<i>R</i>-factors based on <i>F</i>^2^ are statistically about twice as large
as those based on <i>F</i>, and <i>R</i>- factors based on ALL data will be
even larger.
;
_reflns_number_total     5473
_reflns_number_gt     4143
_reflns_threshold_expression     >2sigma(I)
_refine_ls_structure_factor_coef     Fsqd
_refine_ls_matrix_type     full
_refine_ls_R_factor_all     0.0628
_refine_ls_R_factor_gt     0.0418
_refine_ls_wR_factor_gt     0.1183
_refine_ls_wR_factor_ref     0.1499
_refine_ls_goodness_of_fit_ref     1.1
_refine_ls_restrained_S_all     1.1
_refine_ls_number_reflns     5473
_refine_ls_number_parameters     334
_refine_ls_number_restraints     0
_refine_ls_hydrogen_treatment     constr
_refine_ls_weighting_scheme     calc
_refine_ls_weighting_details
         'calc w=1/[\s^2^(Fo^2^)+(0.0834P)^2^+0.4121P] where P=(Fo^2^+2Fc^2^)/3'
_atom_sites_solution_hydrogens     geom
_atom_sites_solution_primary     direct
_atom_sites_solution_secondary     difmap
_refine_ls_shift/su_max     0
_refine_ls_shift/su_mean     0
_refine_diff_density_max     0.309
_refine_diff_density_min     -0.299
_refine_ls_extinction_method     none
loop_
    _atom_type_symbol
    _atom_type_description
    _atom_type_scat_dispersion_real
    _atom_type_scat_dispersion_imag
    _atom_type_scat_source
    C C 0.0033 0.0016 'International Tables Vol C Tables 4.2.6.8 and 6.1.1.4'
    H H 0 0 'International Tables Vol C Tables 4.2.6.8 and 6.1.1.4'
    N N 0.0061 0.0033 'International Tables Vol C Tables 4.2.6.8 and 6.1.1.4'
    O O 0.0106 0.006 'International Tables Vol C Tables 4.2.6.8 and 6.1.1.4'
_computing_data_collection     'APEX2 (Bruker, 2002)'
_computing_cell_refinement     'SAINT (Bruker, 2002)'
_computing_data_reduction     'SAINT (Bruker, 2002)'
_computing_structure_solution     'SHELXS97 (Sheldrick, 2008)'
_computing_structure_refinement     'SHELXL97 (Sheldrick, 2008)'
_computing_molecular_graphics     'ORTEP-3 for Windows (Farrugia, 1997)'
_computing_publication_material     'WinGX (Farrugia, 1999)'
loop_
    _atom_site_type_symbol
    _atom_site_label
    _atom_site_fract_x
    _atom_site_fract_y
    _atom_site_fract_z
    _atom_site_U_iso_or_equiv
    _atom_site_adp_type
    _atom_site_calc_flag
    _atom_site_refinement_flags
    _atom_site_occupancy
    _atom_site_symmetry_multiplicity
    _atom_site_disorder_assembly
    _atom_site_disorder_group
    N N1 0.44063(7) 0.2230(2) 0.11249(4) 0.0237(3) Uani d . 1 1 . .
    N N4 0.57723(7) -0.2658(2) 0.14573(4) 0.0227(3) Uani d . 1 1 . .
    O O1 0.32016(6) 0.7878(2) -0.05150(4) 0.0302(3) Uani d . 1 1 . .
    C C25 0.49844(8) 0.0726(3) 0.11071(5) 0.0239(3) Uani d . 1 1 . .
    H H25 0.5257 0.0662 0.0818 0.029 Uiso calc R 1 1 . .
    N N3 -0.04347(7) 1.8407(3) -0.14217(5) 0.0282(3) Uani d . 1 1 . .
    C C26 0.52279(8) -0.0916(3) 0.15378(5) 0.0221(3) Uani d . 1 1 . .
    N N2 0.04205(8) 1.3301(3) -0.06988(5) 0.0294(3) Uani d . 1 1 . .
    C C30 0.60189(8) -0.4232(3) 0.18480(5) 0.0220(3) Uani d . 1 1 . .
    C C14 0.25109(8) 0.9214(3) -0.05263(5) 0.0242(3) Uani d . 1 1 . .
    C C22 0.39182(8) 0.4332(3) -0.01897(5) 0.0250(3) Uani d . 1 1 . .
    H H22 0.3994 0.382 -0.0517 0.03 Uiso calc R 1 1 . .
    C C21 0.42483(8) 0.2911(3) 0.02053(5) 0.0250(3) Uani d . 1 1 . .
    H H21 0.4545 0.144 0.0143 0.03 Uiso calc R 1 1 . .
    C C18 0.33675(9) 0.7328(3) 0.03893(6) 0.0259(3) Uani d . 1 1 . .
    H H18 0.3079 0.8823 0.045 0.031 Uiso calc R 1 1 . .
    C C11 0.11440(9) 1.2017(3) -0.06541(5) 0.0258(3) Uani d . 1 1 . .
    C C9 -0.04232(9) 1.6533(3) -0.10785(5) 0.0263(3) Uani d . 1 1 . .
    C C13 0.24528(9) 1.1256(3) -0.08705(6) 0.0271(3) Uani d . 1 1 . .
    H H13 0.2869 1.1686 -0.1058 0.033 Uiso calc R 1 1 . .
    C C6 -0.18146(9) 1.8825(3) -0.13310(6) 0.0269(3) Uani d . 1 1 . .
    C C12 0.17775(9) 1.2639(3) -0.09323(6) 0.0304(4) Uani d . 1 1 . .
    H H12 0.1741 1.4008 -0.1162 0.036 Uiso calc R 1 1 . .
    C C20 0.41394(8) 0.3668(3) 0.06980(5) 0.0216(3) Uani d . 1 1 . .
    C C16 0.12138(9) 0.9950(3) -0.03153(6) 0.0281(3) Uani d . 1 1 . .
    H H16 0.0798 0.9508 -0.0128 0.034 Uiso calc R 1 1 . .
    C C17 0.34752(8) 0.6517(3) -0.00961(5) 0.0234(3) Uani d . 1 1 . .
    C C29 0.57228(8) -0.4008(3) 0.23301(5) 0.0235(3) Uani d . 1 1 . .
    C C10 0.03217(9) 1.5231(3) -0.09934(6) 0.0298(3) Uani d . 1 1 . .
    H H10 0.0738 1.5847 -0.1163 0.036 Uiso calc R 1 1 . .
    C C31 0.65914(9) -0.6133(3) 0.17642(6) 0.0264(3) Uani d . 1 1 . .
    H H31 0.6786 -0.6303 0.1449 0.032 Uiso calc R 1 1 . .
    C C19 0.36957(8) 0.5879(3) 0.07820(5) 0.0247(3) Uani d . 1 1 . .
    H H19 0.3618 0.6396 0.1108 0.03 Uiso calc R 1 1 . .
    C C34 0.60200(9) -0.5671(3) 0.27190(6) 0.0278(3) Uani d . 1 1 . .
    H H34 0.5836 -0.5531 0.3038 0.033 Uiso calc R 1 1 . .
    C C28 0.51373(9) -0.2130(3) 0.23956(6) 0.0269(3) Uani d . 1 1 . .
    H H28 0.4925 -0.1939 0.2705 0.032 Uiso calc R 1 1 . .
    C C1 -0.11244(9) 1.9575(3) -0.15479(5) 0.0260(3) Uani d . 1 1 . .
    C C33 0.65745(9) -0.7475(3) 0.26262(6) 0.0311(4) Uani d . 1 1 . .
    H H33 0.6767 -0.8554 0.2883 0.037 Uiso calc R 1 1 . .
    C C27 0.48872(9) -0.0606(3) 0.20035(5) 0.0258(3) Uani d . 1 1 . .
    H H27 0.4499 0.062 0.204 0.031 Uiso calc R 1 1 . .
    C C15 0.18910(9) 0.8532(3) -0.02517(6) 0.0290(3) Uani d . 1 1 . .
    H H15 0.1928 0.7139 -0.0027 0.035 Uiso calc R 1 1 . .
    C C5 -0.25113(9) 2.0034(3) -0.15027(6) 0.0315(4) Uani d . 1 1 . .
    H H5 -0.2971 1.9519 -0.1371 0.038 Uiso calc R 1 1 . .
    C C32 0.68574(9) -0.7717(3) 0.21458(6) 0.0300(4) Uani d . 1 1 . .
    H H32 0.723 -0.8972 0.2088 0.036 Uiso calc R 1 1 . .
    C C7 -0.17651(9) 1.6876(3) -0.09530(6) 0.0345(4) Uani d . 1 1 . .
    H H7 -0.2201 1.6375 -0.0792 0.041 Uiso calc R 1 1 . .
    C C8 -0.10793(10) 1.5743(3) -0.08275(6) 0.0337(4) Uani d . 1 1 . .
    H H8 -0.1041 1.4464 -0.058 0.04 Uiso calc R 1 1 . .
    C C4 -0.25106(10) 2.1942(4) -0.18585(6) 0.0369(4) Uani d . 1 1 . .
    H H4 -0.297 2.2737 -0.1966 0.044 Uiso calc R 1 1 . .
    C C2 -0.11438(10) 2.1559(3) -0.19178(6) 0.0364(4) Uani d . 1 1 . .
    H H2 -0.0692 2.207 -0.2061 0.044 Uiso calc R 1 1 . .
    C C3 -0.18194(11) 2.2725(4) -0.20663(6) 0.0400(4) Uani d . 1 1 . .
    H H3 -0.1825 2.4047 -0.2306 0.048 Uiso calc R 1 1 . .
loop_
    _atom_site_aniso_label
    _atom_site_aniso_U_11
    _atom_site_aniso_U_22
    _atom_site_aniso_U_33
    _atom_site_aniso_U_12
    _atom_site_aniso_U_13
    _atom_site_aniso_U_23
    N1 0.0243(6) 0.0236(6) 0.0232(6) 0.0024(5) -0.0005(5) 0.0004(5)
    N4 0.0221(6) 0.0231(6) 0.0229(6) 0.0018(5) 0.0005(5) 0.0003(5)
    O1 0.0309(6) 0.0349(6) 0.0252(5) 0.0122(5) 0.0048(4) 0.0085(5)
    C25 0.0242(7) 0.0250(7) 0.0226(7) 0.0017(6) 0.0025(6) 0.0008(6)
    N3 0.0258(7) 0.0310(7) 0.0280(7) 0.0043(5) 0.0030(5) 0.0047(5)
    C26 0.0203(7) 0.0224(7) 0.0234(7) -0.0010(6) 0.0000(5) 0.0003(6)
    N2 0.0285(7) 0.0292(7) 0.0304(7) 0.0052(6) 0.0017(5) 0.0042(6)
    C30 0.0205(7) 0.0206(7) 0.0247(7) -0.0018(6) -0.0021(5) 0.0005(5)
    C14 0.0255(7) 0.0241(7) 0.0228(7) 0.0043(6) -0.0008(6) -0.0010(6)
    C22 0.0237(7) 0.0290(8) 0.0224(7) 0.0025(6) 0.0027(6) -0.0012(6)
    C21 0.0235(7) 0.0236(7) 0.0279(7) 0.0065(6) 0.0022(6) -0.0018(6)
    C18 0.0273(8) 0.0205(7) 0.0299(8) 0.0053(6) 0.0031(6) -0.0003(6)
    C11 0.0259(8) 0.0257(7) 0.0255(7) 0.0023(6) -0.0012(6) 0.0002(6)
    C9 0.0282(8) 0.0269(8) 0.0239(7) 0.0035(6) 0.0017(6) 0.0011(6)
    C13 0.0269(8) 0.0304(8) 0.0243(7) 0.0027(6) 0.0038(6) 0.0042(6)
    C6 0.0275(8) 0.0260(7) 0.0273(7) 0.0022(6) 0.0017(6) -0.0055(6)
    C12 0.0334(9) 0.0290(8) 0.0288(8) 0.0052(7) 0.0020(6) 0.0085(6)
    C20 0.0195(7) 0.0211(7) 0.0242(7) 0.0004(6) 0.0009(5) 0.0016(5)
    C16 0.0270(8) 0.0285(8) 0.0289(8) 0.0007(6) 0.0032(6) 0.0040(6)
    C17 0.0216(7) 0.0238(7) 0.0248(7) 0.0011(6) 0.0007(5) 0.0051(6)
    C29 0.0234(7) 0.0222(7) 0.0246(7) -0.0041(6) -0.0015(6) 0.0002(6)
    C10 0.0263(8) 0.0336(8) 0.0297(8) 0.0025(7) 0.0027(6) 0.0050(7)
    C31 0.0260(7) 0.0262(7) 0.0271(7) 0.0012(6) 0.0014(6) -0.0007(6)
    C19 0.0262(7) 0.0245(7) 0.0235(7) 0.0018(6) 0.0024(6) -0.0025(6)
    C34 0.0302(8) 0.0290(8) 0.0237(7) -0.0046(6) -0.0030(6) 0.0028(6)
    C28 0.0291(8) 0.0295(8) 0.0223(7) 0.0003(6) 0.0043(6) -0.0020(6)
    C1 0.0280(8) 0.0276(7) 0.0226(7) 0.0038(6) 0.0015(6) -0.0011(6)
    C33 0.0318(8) 0.0283(8) 0.0322(8) -0.0019(7) -0.0090(6) 0.0072(6)
    C27 0.0246(7) 0.0260(7) 0.0269(7) 0.0036(6) 0.0025(6) -0.0019(6)
    C15 0.0299(8) 0.0271(8) 0.0301(8) 0.0029(7) 0.0019(6) 0.0092(6)
    C5 0.0255(8) 0.0334(8) 0.0359(8) 0.0066(7) 0.0033(6) -0.0085(7)
    C32 0.0261(8) 0.0252(8) 0.0380(9) 0.0036(6) -0.0047(7) 0.0002(6)
    C7 0.0284(8) 0.0351(9) 0.0410(9) 0.0015(7) 0.0128(7) 0.0036(7)
    C8 0.0348(9) 0.0325(8) 0.0345(8) 0.0055(7) 0.0088(7) 0.0111(7)
    C4 0.0349(9) 0.0431(10) 0.0317(8) 0.0172(8) -0.0071(7) -0.0092(7)
    C2 0.0368(9) 0.0402(9) 0.0328(8) 0.0088(8) 0.0081(7) 0.0092(7)
    C3 0.0486(11) 0.0412(10) 0.0302(8) 0.0152(8) 0.0012(7) 0.0089(7)
_geom_special_details
;
All e.s.d.'s (except the e.s.d. in the dihedral angle between two l.s. planes)
are estimated using the full covariance matrix. The cell e.s.d.'s are taken
into account individually in the estimation of e.s.d.'s in distances, angles
and torsion angles; correlations between e.s.d.'s in cell parameters are only
used when they are defined by crystal symmetry. An approximate (isotropic)
treatment of cell e.s.d.'s is used for estimating e.s.d.'s involving l.s.
planes.
;
loop_
    _geom_bond_atom_site_label_1
    _geom_bond_atom_site_label_2
    _geom_bond_site_symmetry_2
    _geom_bond_distance
    _geom_bond_publ_flag
    N1 C25 . 1.2686(18) ?
    N1 C20 . 1.4177(18) ?
    N4 C26 . 1.3241(18) ?
    N4 C30 . 1.3706(18) ?
    O1 C14 . 1.3828(18) ?
    O1 C17 . 1.3841(17) ?
    C25 C26 . 1.471(2) ?
    C25 H25 . 0.93 ?
    N3 C9 . 1.3240(19) ?
    N3 C1 . 1.3697(19) ?
    C26 C27 . 1.418(2) ?
    N2 C10 . 1.266(2) ?
    N2 C11 . 1.4213(19) ?
    C30 C31 . 1.416(2) ?
    C30 C29 . 1.420(2) ?
    C14 C15 . 1.383(2) ?
    C14 C13 . 1.389(2) ?
    C22 C17 . 1.384(2) ?
    C22 C21 . 1.384(2) ?
    C22 H22 . 0.93 ?
    C21 C20 . 1.398(2) ?
    C21 H21 . 0.93 ?
    C18 C19 . 1.386(2) ?
    C18 C17 . 1.387(2) ?
    C18 H18 . 0.93 ?
    C11 C16 . 1.391(2) ?
    C11 C12 . 1.400(2) ?
    C9 C8 . 1.415(2) ?
    C9 C10 . 1.467(2) ?
    C13 C12 . 1.375(2) ?
    C13 H13 . 0.93 ?
    C6 C1 . 1.416(2) ?
    C6 C7 . 1.417(2) ?
    C6 C5 . 1.419(2) ?
    C12 H12 . 0.93 ?
    C20 C19 . 1.389(2) ?
    C16 C15 . 1.388(2) ?
    C16 H16 . 0.93 ?
    C29 C28 . 1.416(2) ?
    C29 C34 . 1.421(2) ?
    C10 H10 . 0.93 ?
    C31 C32 . 1.365(2) ?
    C31 H31 . 0.93 ?
    C19 H19 . 0.93 ?
    C34 C33 . 1.365(2) ?
    C34 H34 . 0.93 ?
    C28 C27 . 1.361(2) ?
    C28 H28 . 0.93 ?
    C1 C2 . 1.414(2) ?
    C33 C32 . 1.408(2) ?
    C33 H33 . 0.93 ?
    C27 H27 . 0.93 ?
    C15 H15 . 0.93 ?
    C5 C4 . 1.361(2) ?
    C5 H5 . 0.93 ?
    C32 H32 . 0.93 ?
    C7 C8 . 1.355(2) ?
    C7 H7 . 0.93 ?
    C8 H8 . 0.93 ?
    C4 C3 . 1.411(3) ?
    C4 H4 . 0.93 ?
    C2 C3 . 1.362(2) ?
    C2 H2 . 0.93 ?
    C3 H3 . 0.93 ?
loop_
    _geom_angle_atom_site_label_1
    _geom_angle_atom_site_label_2
    _geom_angle_atom_site_label_3
    _geom_angle_site_symmetry_1
    _geom_angle_site_symmetry_3
    _geom_angle
    _geom_angle_publ_flag
    C25 N1 C20 . . 120.70(13) ?
    C26 N4 C30 . . 117.80(12) ?
    C14 O1 C17 . . 121.91(11) ?
    N1 C25 C26 . . 120.80(13) ?
    N1 C25 H25 . . 119.6 ?
    C26 C25 H25 . . 119.6 ?
    C9 N3 C1 . . 117.82(13) ?
    N4 C26 C27 . . 123.60(13) ?
    N4 C26 C25 . . 115.68(13) ?
    C27 C26 C25 . . 120.72(13) ?
    C10 N2 C11 . . 120.10(14) ?
    N4 C30 C31 . . 118.33(13) ?
    N4 C30 C29 . . 122.30(13) ?
    C31 C30 C29 . . 119.37(13) ?
    C15 C14 O1 . . 124.71(13) ?
    C15 C14 C13 . . 120.53(14) ?
    O1 C14 C13 . . 114.60(13) ?
    C17 C22 C21 . . 119.69(13) ?
    C17 C22 H22 . . 120.2 ?
    C21 C22 H22 . . 120.2 ?
    C22 C21 C20 . . 120.59(13) ?
    C22 C21 H21 . . 119.7 ?
    C20 C21 H21 . . 119.7 ?
    C19 C18 C17 . . 119.01(13) ?
    C19 C18 H18 . . 120.5 ?
    C17 C18 H18 . . 120.5 ?
    C16 C11 C12 . . 118.21(14) ?
    C16 C11 N2 . . 116.80(14) ?
    C12 C11 N2 . . 124.97(14) ?
    N3 C9 C8 . . 123.37(14) ?
    N3 C9 C10 . . 114.56(14) ?
    C8 C9 C10 . . 122.00(14) ?
    C12 C13 C14 . . 119.72(14) ?
    C12 C13 H13 . . 120.1 ?
    C14 C13 H13 . . 120.1 ?
    C1 C6 C7 . . 117.34(14) ?
    C1 C6 C5 . . 118.88(14) ?
    C7 C6 C5 . . 123.78(15) ?
    C13 C12 C11 . . 121.00(14) ?
    C13 C12 H12 . . 119.5 ?
    C11 C12 H12 . . 119.5 ?
    C19 C20 C21 . . 118.61(13) ?
    C19 C20 N1 . . 116.72(13) ?
    C21 C20 N1 . . 124.52(13) ?
    C15 C16 C11 . . 121.29(14) ?
    C15 C16 H16 . . 119.4 ?
    C11 C16 H16 . . 119.4 ?
    C22 C17 O1 . . 115.31(13) ?
    C22 C17 C18 . . 120.79(13) ?
    O1 C17 C18 . . 123.77(13) ?
    C28 C29 C30 . . 117.68(13) ?
    C28 C29 C34 . . 123.35(14) ?
    C30 C29 C34 . . 118.97(14) ?
    N2 C10 C9 . . 122.63(15) ?
    N2 C10 H10 . . 118.7 ?
    C9 C10 H10 . . 118.7 ?
    C32 C31 C30 . . 120.01(14) ?
    C32 C31 H31 . . 120 ?
    C30 C31 H31 . . 120 ?
    C18 C19 C20 . . 121.29(13) ?
    C18 C19 H19 . . 119.4 ?
    C20 C19 H19 . . 119.4 ?
    C33 C34 C29 . . 120.17(14) ?
    C33 C34 H34 . . 119.9 ?
    C29 C34 H34 . . 119.9 ?
    C27 C28 C29 . . 119.59(14) ?
    C27 C28 H28 . . 120.2 ?
    C29 C28 H28 . . 120.2 ?
    N3 C1 C2 . . 118.23(14) ?
    N3 C1 C6 . . 122.47(14) ?
    C2 C1 C6 . . 119.28(14) ?
    C34 C33 C32 . . 120.64(14) ?
    C34 C33 H33 . . 119.7 ?
    C32 C33 H33 . . 119.7 ?
    C28 C27 C26 . . 119.00(14) ?
    C28 C27 H27 . . 120.5 ?
    C26 C27 H27 . . 120.5 ?
    C14 C15 C16 . . 119.23(14) ?
    C14 C15 H15 . . 120.4 ?
    C16 C15 H15 . . 120.4 ?
    C4 C5 C6 . . 120.38(16) ?
    C4 C5 H5 . . 119.8 ?
    C6 C5 H5 . . 119.8 ?
    C31 C32 C33 . . 120.83(15) ?
    C31 C32 H32 . . 119.6 ?
    C33 C32 H32 . . 119.6 ?
    C8 C7 C6 . . 119.76(15) ?
    C8 C7 H7 . . 120.1 ?
    C6 C7 H7 . . 120.1 ?
    C7 C8 C9 . . 119.14(15) ?
    C7 C8 H8 . . 120.4 ?
    C9 C8 H8 . . 120.4 ?
    C5 C4 C3 . . 120.57(15) ?
    C5 C4 H4 . . 119.7 ?
    C3 C4 H4 . . 119.7 ?
    C3 C2 C1 . . 120.41(16) ?
    C3 C2 H2 . . 119.8 ?
    C1 C2 H2 . . 119.8 ?
    C2 C3 C4 . . 120.44(16) ?
    C2 C3 H3 . . 119.8 ?
    C4 C3 H3 . . 119.8 ?
loop_
    _geom_hbond_atom_site_label_D
    _geom_hbond_atom_site_label_H
    _geom_hbond_atom_site_label_A
    _geom_hbond_site_symmetry_A
    _geom_hbond_distance_DH
    _geom_hbond_distance_HA
    _geom_hbond_distance_DA
    _geom_hbond_angle_DHA
    C28 H28 N3 4_676 0.93 2.57 3.434(2) 156
data_global
_journal_date_recd_electronic     2011-03-24
_journal_date_accepted     2011-04-06
_journal_name_full     'Acta Crystallographica, Section E'
_journal_year     2011
_journal_volume     67
_journal_issue      5
_journal_page_first     o1119
_journal_page_last     o1120
_journal_paper_category     QO
_journal_coeditor_code     XU5181
_publ_contact_author_name     'Daoud Djamel'
_publ_contact_author_address
;
Laboratoire d'\'Electrochimie des Mat\'eriaux Mol\'eculaires et Complexes
(LMMC),
D\'epartement de g\'enie des proc\`edes facult\'e de technologie
Universit\'e FERHAT ABBAS -- SETIF, 19000, Alg\'erie.
;
_publ_contact_author_email     'daoudkamal88@yahoo.fr'
_publ_contact_author_fax     '00 213 36 92 51 33'
_publ_contact_author_phone     '00 213 662 68 89 33'
_publ_section_title
;
4,4'-Oxybis{<i>N</i>-[(<i>E</i>)-quinolin-2-ylmethylidene]aniline}
;
loop_
    _publ_author_name
    _publ_author_footnote
    _publ_author_address
    'Djamel, Daoud' .
;
Laboratoire d'\'Electrochimie des Mat\'eriaux Mol\'eculaires et Complexes
(LEMMC),
D\'epartement de G\'enie des Proc\`edes, Facult\'e de Technologie
Universit\'e FERHAT ABBAS -- SETIF, 19000, Algeria
;
    'Tahar, Douadi' .
;
Laboratoire d'\'Electrochimie des Mat\'eriaux Mol\'eculaires et Complexes
(LEMMC),
D\'epartement de G\'enie des Proc\`edes, Facult\'e de Technologie
Universit\'e FERHAT ABBAS -- SETIF, 19000, Algeria
;
    'Djahida, Haffar' .
;
Laboratoire d'\'Electrochimie des Mat\'eriaux Mol\'eculaires et Complexes
(LEMMC),
D\'epartement de G\'enie des Proc\`edes, Facult\'e de Technologie
Universit\'e FERHAT ABBAS -- SETIF, 19000, Algeria
;
    'Hanane, Hammani' .
;
Laboratoire d'\'Electrochimie des Mat\'eriaux Mol\'eculaires et Complexes
(LEMMC),
D\'epartement de G\'enie des Proc\`edes, Facult\'e de Technologie
Universit\'e FERHAT ABBAS -- SETIF, 19000, Algeria
;
    'Salah, Chafaa' .
;
Laboratoire d'\'Electrochimie des Mat\'eriaux Mol\'eculaires et Complexes
(LEMMC),
D\'epartement de G\'enie des Proc\`edes, Facult\'e de Technologie
Universit\'e FERHAT ABBAS -- SETIF, 19000, Algeria
;
