# Supplementary material for: 4,4′-Oxybis{N-[(E)-quinolin-2-yl­methyl­idene]aniline}
Source: Acta Crystallogr Sect E Struct Rep Online. 2011 Apr 13;67(Pt 5):o1119–20. doi: 10.1107/S1600536811012955 (PMC3089181; doi:10.1107/S1600536811012955)
Supplement: Supplementary file 2 [file e-67-o1119-Isup2.hkl]

#
# h,k,l, Fc-squared, Fo-squared, sigma(Fo-squared) and status flag
#
data_I
_shelx_title ' import in P 21/n'
_shelx_refln_list_code          4
_shelx_F_calc_maximum      223.04
_exptl_crystal_F_000      1000.00
_reflns_d_resolution_high  0.7699
 
loop_
 _symmetry_equiv_pos_as_xyz
 'x, y, z'
 '-x+1/2, y+1/2, -z+1/2'
 '-x, -y, -z'
 'x-1/2, -y-1/2, z-1/2'
 
_cell_length_a    17.4533
_cell_length_b     5.0836
_cell_length_c    26.8170
_cell_angle_alpha  90.000
_cell_angle_beta   92.839
_cell_angle_gamma  90.000
 
_shelx_F_squared_multiplier     1.000
 
loop_
 _refln_index_h
 _refln_index_k
 _refln_index_l
 _refln_F_squared_calc
 _refln_F_squared_meas
 _refln_F_squared_sigma
 _refln_observed_status
   2   0   0     1288.42       -1.14      1.14 o
   4   0   0     4160.22     4223.53     98.61 o
   6   0   0      186.97      176.47     10.11 o
   8   0   0      246.90      243.78      9.34 o
  10   0   0       12.32        3.80      2.92 o
  12   0   0     2365.33     2347.00     63.21 o
  14   0   0     5602.57     5227.35    135.94 o
  16   0   0      920.68      911.73     29.61 o
  18   0   0        7.08       17.43      8.27 o
  20   0   0        7.03       20.04      7.13 o
  22   0   0      140.99      127.94     11.85 o
   1   1   0     1044.98     1186.12     13.77 o
   2   1   0     5787.40     5679.97     63.87 o
   3   1   0    21211.20    21431.29    240.29 o
   4   1   0    22525.90    23025.31    424.61 o
   5   1   0    20962.48    21999.49    285.72 o
   6   1   0        1.10        2.46      1.45 o
   7   1   0      268.07      289.73      7.20 o
   8   1   0     8293.48     8899.35    158.76 o
   9   1   0      271.42      301.16      7.94 o
  10   1   0       18.30       17.13      2.61 o
  11   1   0       33.98       30.32      3.08 o
  12   1   0      141.02      139.01      5.94 o
  13   1   0       42.25       45.67      3.97 o
  14   1   0        7.02        6.56      3.28 o
  15   1   0        1.45        9.45      3.65 o
  16   1   0     2023.77     2099.45     41.86 o
  17   1   0       15.86       21.04      4.41 o
  18   1   0      219.72      214.63      9.20 o
  19   1   0       18.36       16.13      4.72 o
  20   1   0       35.79       30.02      5.29 o
  21   1   0       13.86       14.22      5.15 o
  22   1   0        3.16       16.90      5.71 o
   0   2   0     5461.70     5691.85    116.97 o
   1   2   0      373.49      382.45      6.35 o
   2   2   0     1192.66     1143.24     16.00 o
   3   2   0      319.76      380.12      6.05 o
   4   2   0       85.36      117.59      2.48 o
   5   2   0     1494.11     1670.68     21.77 o
   6   2   0     2736.13     2970.29     45.79 o
   7   2   0      548.67      628.70     12.41 o
   8   2   0    10200.61    10525.24    210.79 o
   9   2   0     1841.58     1890.72     35.78 o
  10   2   0      598.41      603.08     13.46 o
  11   2   0        1.17       -1.10      2.32 o
  12   2   0      539.88      501.74     12.34 o
  13   2   0      149.87      154.88      6.54 o
  14   2   0        5.47        3.11      3.15 o
  15   2   0      141.63      125.21      7.70 o
  16   2   0       48.07       56.74      4.97 o
  17   2   0       38.23       41.44      4.90 o
  18   2   0        0.26        0.15      3.97 o
  19   2   0        9.77       10.26      5.35 o
  20   2   0      128.58      121.62      8.91 o
  21   2   0       25.04       20.45     10.61 o
   1   3   0       73.26       94.17      2.69 o
   2   3   0       17.55       22.57      1.57 o
   3   3   0       14.50       22.20      2.00 o
   4   3   0      717.91      729.80     12.03 o
   5   3   0      187.71      180.76      3.92 o
   6   3   0       11.17       12.94      1.84 o
   7   3   0        0.23       -0.50      1.24 o
   8   3   0       64.02       65.41      3.19 o
   9   3   0        3.74        2.93      2.14 o
  10   3   0      129.16      143.88      5.50 o
  11   3   0        1.10       -2.56      2.56 o
  12   3   0      360.88      355.30     11.54 o
  13   3   0      329.48      320.85     14.10 o
  14   3   0       17.29       24.05      4.44 o
  15   3   0       22.79       15.81      6.18 o
  16   3   0       60.34       55.89      8.64 o
  17   3   0      139.37      162.44     11.40 o
  18   3   0       27.64       38.22      7.96 o
  19   3   0        2.22        5.41      6.97 o
  20   3   0        4.64        6.38     10.55 o
   0   4   0        3.36       -0.04      3.77 o
   1   4   0      126.00      137.30      3.73 o
   2   4   0       51.37       51.44      2.19 o
   3   4   0        2.45        3.96      1.75 o
   4   4   0       15.33       13.66      2.05 o
   5   4   0        4.46        3.03      1.96 o
   6   4   0       65.29       70.58      4.12 o
   7   4   0      444.93      450.96     12.63 o
   8   4   0       62.99       61.65      6.41 o
   9   4   0       61.44       49.84      4.68 o
  10   4   0       23.92       27.78      5.14 o
  11   4   0        0.21       -3.95      3.95 o
  12   4   0       45.35       43.48      5.60 o
  13   4   0        6.93        1.27      4.22 o
  14   4   0        0.54        0.85      5.39 o
  15   4   0       37.84       36.28      8.05 o
  16   4   0       79.22       67.00     15.00 o
  17   4   0       39.70       32.03      7.90 o
  18   4   0       15.59       11.21      7.50 o
   1   5   0      112.98      121.52      5.15 o
   2   5   0        4.37        4.02      3.03 o
   3   5   0      284.61      308.71     10.67 o
   4   5   0      519.49      539.61     12.83 o
   5   5   0      146.32      162.66      6.56 o
   6   5   0      360.14      369.26     11.43 o
   7   5   0       32.47       31.79      4.29 o
   8   5   0       94.71      112.96      9.41 o
   9   5   0      290.66      319.81     11.14 o
  10   5   0       22.93       21.73      6.61 o
  11   5   0       53.76       53.08      7.04 o
  12   5   0      162.61      177.92     11.17 o
  13   5   0       14.64        9.76      6.10 o
  14   5   0        0.03       -5.42      5.85 o
   0   6   0      435.14      396.18     25.35 o
   1   6   0       84.41      125.98     10.21 o
   2   6   0        2.95        2.88      4.11 o
   3   6   0      171.74      186.90      8.87 o
   4   6   0       65.55       74.94      6.15 o
   5   6   0       17.51       21.94      7.23 o
   6   6   0        9.85        8.18      4.76 o
   7   6   0       18.31       25.38      5.57 o
   8   6   0        7.02        7.52      5.51 o
   9   6   0        2.42       -2.71      5.23 o
 -21   0   1        9.35       12.53      7.15 o
 -19   0   1       14.94        8.69      6.39 o
 -17   0   1      256.02      255.26     13.56 o
 -15   0   1     2629.37     2453.15     67.40 o
 -13   0   1     8124.24     8482.80    216.36 o
 -11   0   1      468.25      516.29     17.45 o
  -9   0   1      850.62      887.44     25.70 o
  -7   0   1      719.76      681.19     30.33 o
  -5   0   1     1551.05     1759.38     40.75 o
  -3   0   1     1980.48     1805.06     32.67 o
  -1   0   1     1167.55       -0.19      0.19 o
   1   0   1       97.51       -0.16      0.16 o
   3   0   1     1095.59     1213.80     22.28 o
   5   0   1       14.33        3.67      1.56 o
   7   0   1       97.19      103.90      6.02 o
   9   0   1      107.68      105.45     14.26 o
  11   0   1      987.89     1063.12     31.02 o
  13   0   1     2496.20     2381.15     64.67 o
  15   0   1      100.66      117.79      8.79 o
  17   0   1      156.65      158.95     10.78 o
  19   0   1        7.43       -1.51      5.99 o
  21   0   1       41.51       49.65      9.33 o
 -22   1   1      215.82      258.98     11.47 o
 -21   1   1        3.05        5.08      4.93 o
 -20   1   1       38.57       33.02      5.53 o
 -19   1   1      104.47      116.01      7.18 o
 -18   1   1        0.21       -3.14      3.84 o
 -17   1   1       18.58       19.68      4.32 o
 -16   1   1     1023.63     1003.64     27.05 o
 -15   1   1      136.63      137.35      6.51 o
 -14   1   1      380.31      387.49     12.36 o
 -13   1   1       73.14       74.72      4.60 o
 -12   1   1      285.36      249.15     14.92 o
 -11   1   1      201.00      181.34      6.37 o
 -10   1   1      363.68      403.01      9.98 o
  -9   1   1     1152.85     1239.95     24.35 o
  -8   1   1     2929.54     3151.70     57.67 o
  -7   1   1       90.24       87.25      3.33 o
  -6   1   1      288.29      282.41      9.08 o
  -5   1   1    10823.29    11186.74    140.12 o
  -4   1   1     4904.25     4914.73     61.99 o
  -3   1   1      335.42      350.76      4.86 o
  -2   1   1     5727.00     5869.39     69.58 o
  -1   1   1       74.82       73.17      1.97 o
   0   1   1      213.27      229.00      3.72 o
   1   1   1      448.09      505.14      6.78 o
   2   1   1      547.57      536.04      6.19 o
   3   1   1    43748.20    44720.13    527.31 o
   4   1   1     7786.65     8106.32    103.61 o
   5   1   1     8141.39     8495.86    123.32 o
   6   1   1      252.60      262.50      6.69 o
   7   1   1      281.99      295.97      6.67 o
   8   1   1        0.73        4.13      3.10 o
   9   1   1       78.26       85.66      3.97 o
  10   1   1      274.68      320.35     11.27 o
  11   1   1        0.84       -0.72      2.22 o
  12   1   1       61.62       51.94      7.06 o
  13   1   1        0.48        2.33      2.83 o
  14   1   1       19.79       22.19      3.60 o
  15   1   1        3.66       -1.49      4.65 o
  16   1   1      832.91      826.21     19.51 o
  17   1   1      258.42      222.74      9.09 o
  18   1   1       41.74       49.71      5.46 o
  19   1   1        9.70       23.37      5.52 o
  20   1   1      114.72      113.38      7.51 o
  21   1   1      122.80      129.77      7.99 o
  22   1   1       32.29       25.49      5.95 o
 -21   2   1       65.33       56.83      7.51 o
 -20   2   1        0.92       11.33      5.64 o
 -19   2   1        2.80        9.29      5.20 o
 -18   2   1       14.50       17.29      4.51 o
 -17   2   1       71.95       68.17      5.54 o
 -16   2   1      210.73      196.94      8.21 o
 -15   2   1      124.83      120.09      6.16 o
 -14   2   1       14.06       10.83      3.31 o
 -13   2   1      372.64      368.14     10.26 o
 -12   2   1      300.45      306.01      8.81 o
 -11   2   1       19.99       17.34      3.72 o
 -10   2   1       89.63       95.94      4.40 o
  -9   2   1      296.05      303.83      9.36 o
  -8   2   1       10.69       -2.07      2.23 o
  -7   2   1      157.73      188.47      6.61 o
  -6   2   1       74.25       78.41      2.95 o
  -5   2   1     2634.70     2983.10     51.76 o
  -4   2   1     1346.50     1548.17     18.99 o
  -3   2   1      884.54      971.87     13.84 o
  -2   2   1       55.76       57.32      1.73 o
  -1   2   1      974.11      959.63     18.09 o
   0   2   1       26.77       35.43      1.94 o
   1   2   1       83.03       79.98      2.07 o
   2   2   1      182.72      185.65      3.28 o
   3   2   1        3.18        4.60      0.76 o
   4   2   1      172.46      195.85      3.56 o
   5   2   1        0.04       -0.22      1.25 o
   6   2   1      104.73      140.70      3.55 o
   7   2   1      590.25      571.05     11.63 o
   8   2   1     5996.22     6370.66    114.29 o
   9   2   1      354.40      360.37     11.04 o
  10   2   1      158.39      163.63      5.86 o
  11   2   1        0.01        0.27      2.94 o
  12   2   1        5.27        6.59      2.87 o
  13   2   1       38.11       30.79      3.72 o
  14   2   1      180.53      157.61      6.93 o
  15   2   1        0.41       -0.37      3.42 o
  16   2   1      103.28      106.03      6.28 o
  17   2   1      243.93      219.05     10.43 o
  18   2   1       74.01       75.99      6.00 o
  19   2   1      130.73      126.16      8.71 o
  20   2   1       16.16       12.29      5.81 o
  21   2   1      126.36      165.90     10.48 o
 -20   3   1        0.74       -5.48      7.01 o
 -19   3   1       29.19       15.82      7.31 o
 -18   3   1        1.88        7.42      8.71 o
 -17   3   1      440.41      401.72     17.92 o
 -16   3   1       89.78       79.11      8.41 o
 -15   3   1       12.89       18.41      6.04 o
 -14   3   1      192.03      164.09      8.13 o
 -13   3   1     1431.71     1342.69     32.23 o
 -12   3   1       11.07        2.45      3.54 o
 -11   3   1      178.77      161.40      6.11 o
 -10   3   1      292.63      268.48      7.52 o
  -9   3   1        0.91       -0.11      2.39 o
  -8   3   1        6.33       11.44      1.68 o
  -7   3   1        0.02       -0.96      1.60 o
  -6   3   1       19.37       20.04      2.03 o
  -5   3   1      306.42      308.45      5.62 o
  -4   3   1      351.86      387.37      7.16 o
  -3   3   1      254.41      290.61      5.65 o
  -2   3   1       29.64       39.11      2.05 o
  -1   3   1      668.37      789.62     12.52 o
   0   3   1      281.00      360.05      6.38 o
   1   3   1     1206.61     1353.19     20.59 o
   2   3   1      327.52      371.69      6.68 o
   3   3   1      521.91      508.15      8.75 o
   4   3   1      110.48      123.89      3.55 o
   5   3   1       20.84       15.42      2.17 o
   6   3   1        0.06        0.07      1.30 o
   7   3   1       33.40       37.63      2.85 o
   8   3   1        0.12        0.32      1.49 o
   9   3   1      341.34      332.94      7.53 o
  10   3   1       18.06       16.42      2.83 o
  11   3   1      435.75      435.13     10.83 o
  12   3   1      439.43      423.97     12.93 o
  13   3   1        3.40       -3.53      3.53 o
  14   3   1      148.10      163.52      8.13 o
  15   3   1       42.41       40.88     11.09 o
  16   3   1       39.53       38.50      7.19 o
  17   3   1       34.36       52.37     18.49 o
  18   3   1        0.16        7.26      6.90 o
  19   3   1       61.32       59.85      9.15 o
  20   3   1        4.54       19.52      7.92 o
 -18   4   1      103.88       96.10     10.57 o
 -17   4   1       33.08       19.10      7.03 o
 -16   4   1      257.09      256.18     14.50 o
 -15   4   1        5.46        3.89      5.99 o
 -14   4   1        0.68        7.27      4.15 o
 -13   4   1        9.35       -0.18      3.93 o
 -12   4   1        0.78        0.77      3.57 o
 -11   4   1      217.71      198.60      8.56 o
 -10   4   1        9.69       11.25      3.79 o
  -9   4   1      568.36      537.17     14.85 o
  -8   4   1      118.14      110.26      5.95 o
  -7   4   1       64.33       54.87      4.44 o
  -6   4   1      442.27      469.42     10.92 o
  -5   4   1        2.06        1.11      1.91 o
  -4   4   1       19.67       21.60      2.18 o
  -3   4   1      240.57      279.29      5.90 o
  -2   4   1      127.38      131.08      3.72 o
  -1   4   1        1.12        1.86      1.47 o
   0   4   1        8.97       12.95      1.64 o
   1   4   1        1.36       -1.45      1.45 o
   2   4   1        7.61        8.89      1.62 o
   3   4   1       52.51       57.37      2.65 o
   4   4   1       37.35       43.13      3.26 o
   5   4   1      602.92      638.93     11.33 o
   6   4   1       13.58       13.09      2.86 o
   7   4   1     1220.67     1172.47     23.68 o
   8   4   1      779.62      769.58     19.15 o
   9   4   1      132.38      138.47      6.76 o
  10   4   1       29.91       26.64      5.32 o
  11   4   1       66.98       54.68      5.08 o
  12   4   1       48.21       47.93      4.97 o
  13   4   1        2.68       -3.69      5.04 o
  14   4   1        5.26       -0.18      5.44 o
  15   4   1        1.74       11.55      6.16 o
  16   4   1        8.84        6.70     10.60 o
  17   4   1       42.89       27.76      7.80 o
 -14   5   1       13.87       18.92      6.83 o
 -13   5   1       30.36       17.44      6.69 o
 -12   5   1       40.55       38.87      6.92 o
 -11   5   1       10.17        4.56      5.58 o
 -10   5   1       21.22       27.87      4.82 o
  -9   5   1      724.51      728.99     19.30 o
  -8   5   1       73.65       79.57      5.66 o
  -7   5   1      284.67      280.01      9.90 o
  -6   5   1       76.49       86.83     11.83 o
  -5   5   1        1.04       -0.30      5.34 o
  -4   5   1      385.64      385.02     10.11 o
  -3   5   1        0.02       -2.57      2.57 o
  -2   5   1       22.49       20.97      3.82 o
  -1   5   1       11.32        8.25      2.34 o
   0   5   1        8.71        4.69      2.59 o
   1   5   1       23.47       27.40      3.12 o
   2   5   1       79.65       81.05      7.67 o
   3   5   1      266.87      276.27      8.20 o
   4   5   1      792.41      803.86     17.47 o
   5   5   1     1041.70     1039.60     21.71 o
   6   5   1      111.23      116.27      6.98 o
   7   5   1       17.23       19.61      4.94 o
   8   5   1      170.14      191.80      8.42 o
   9   5   1       29.45       18.98      5.53 o
  10   5   1       45.14       52.66      6.77 o
  11   5   1       26.64       29.71      6.26 o
  12   5   1      221.51      226.71     21.79 o
  13   5   1        5.16       12.12      6.34 o
  14   5   1       59.74       54.37      8.15 o
  -9   6   1        1.51       -1.44      6.88 o
  -8   6   1       29.04       27.78      6.10 o
  -7   6   1        1.78       -4.80      7.38 o
  -6   6   1        6.42        4.21      6.83 o
  -5   6   1       48.53       58.10      6.86 o
  -4   6   1       81.96       84.22      7.63 o
  -3   6   1      120.24      129.17      7.61 o
  -2   6   1      159.74      164.77      8.33 o
  -1   6   1     1168.65     1189.66     29.06 o
   0   6   1       16.77       11.74      3.84 o
   1   6   1       52.98       62.33      5.76 o
   2   6   1       10.06       13.12      4.52 o
   3   6   1        5.64       -1.40      4.56 o
   4   6   1       32.41       31.84      4.60 o
   5   6   1       16.97       14.93      4.37 o
   6   6   1       17.13        7.95      4.83 o
   7   6   1       24.05       23.76      5.58 o
   8   6   1       33.75       48.77      9.41 o
   9   6   1       12.48       12.53      9.95 o
 -22   0   2       13.37       16.35     15.20 o
 -20   0   2        3.82       10.69      6.70 o
 -18   0   2       30.18       19.63     12.82 o
 -16   0   2      105.71      103.26      8.72 o
 -14   0   2       82.80       83.59      7.77 o
 -12   0   2      311.48      296.56     16.84 o
 -10   0   2     1373.49     1397.88     38.78 o
  -8   0   2      244.91      233.62      9.33 o
  -6   0   2       38.67       49.00      2.57 o
  -4   0   2     6891.15     6617.66    130.10 o
  -2   0   2      488.98      462.10     13.11 o
   0   0   2     1858.15       -0.26      0.26 o
   2   0   2    10792.53    10119.30    244.28 o
   4   0   2      857.37      890.62     17.25 o
   6   0   2      330.87      339.82      7.88 o
   8   0   2       72.23      100.92      6.16 o
  10   0   2        3.78        5.96      3.54 o
  12   0   2     2543.57     2526.02     86.70 o
  14   0   2      311.91      347.75     14.74 o
  16   0   2      449.64      456.71     26.71 o
  18   0   2        0.86       -2.20      5.61 o
  20   0   2       32.54       20.25      7.36 o
  22   0   2       15.66        8.92     15.08 o
 -22   1   2      253.09      316.78     12.68 o
 -21   1   2       30.68       15.05      5.24 o
 -20   1   2        0.01        0.50      6.21 o
 -19   1   2       78.45       86.44      7.79 o
 -18   1   2        0.81        1.19      3.91 o
 -17   1   2       56.64       53.49      5.11 o
 -16   1   2      184.03      169.01      7.66 o
 -15   1   2       55.98       51.04      4.63 o
 -14   1   2       15.81       17.20      3.55 o
 -13   1   2       87.57       86.71      4.94 o
 -12   1   2      177.63      167.36      6.36 o
 -11   1   2       18.11       20.40      2.92 o
 -10   1   2      261.60      323.01      8.58 o
  -9   1   2      233.99      219.44      8.38 o
  -8   1   2     6365.34     6825.98    122.24 o
  -7   1   2     2538.02     2536.31     47.88 o
  -6   1   2     1069.65     1074.23     16.85 o
  -5   1   2     1546.52     1570.03     27.77 o
  -4   1   2      676.69      616.57      8.65 o
  -3   1   2        1.04       -0.78      0.78 o
  -2   1   2      203.74      230.23      3.27 o
  -1   1   2      112.51       98.22      2.31 o
   0   1   2        7.68        7.92      0.90 o
   1   1   2      141.44      142.51      2.38 o
   2   1   2     3164.27     3239.36     34.86 o
   3   1   2      608.11      592.85      7.75 o
   4   1   2       25.86       20.47      1.24 o
   5   1   2       56.84       69.97      2.62 o
   6   1   2      729.28      680.81     14.24 o
   7   1   2        7.84        3.25      2.33 o
   8   1   2      605.60      693.94     14.58 o
   9   1   2      124.61      134.53      5.08 o
  10   1   2        5.78        7.41      2.38 o
  11   1   2        0.00       -0.91      2.26 o
  12   1   2        4.16        1.31      2.55 o
  13   1   2        0.00       -2.00      2.75 o
  14   1   2        0.12        0.77      3.12 o
  15   1   2      314.23      292.01      9.62 o
  16   1   2       50.25       53.54      5.08 o
  17   1   2      115.04      132.90      7.02 o
  18   1   2      190.33      204.24      9.00 o
  19   1   2       59.11       59.85      8.20 o
  20   1   2      112.34      113.03      7.64 o
  21   1   2       59.99       45.36      6.07 o
  22   1   2      107.10      128.77     12.56 o
 -21   2   2       35.10       42.51      7.14 o
 -20   2   2      260.43      293.55     12.95 o
 -19   2   2      113.60      124.70      8.64 o
 -18   2   2      121.50      103.57      7.98 o
 -17   2   2      404.94      375.96     11.60 o
 -16   2   2       18.22       12.36      3.89 o
 -15   2   2      190.29      193.28      7.80 o
 -14   2   2       13.48       16.12      3.56 o
 -13   2   2      271.11      262.06      8.42 o
 -12   2   2      178.91      171.69      6.51 o
 -11   2   2      136.04      129.34      5.47 o
 -10   2   2       15.06       11.56      3.04 o
  -9   2   2     2029.47     2033.93     38.29 o
  -8   2   2      332.82      279.40      6.63 o
  -7   2   2      384.18      428.15      8.60 o
  -6   2   2      504.55      517.95     13.21 o
  -5   2   2     1912.56     2213.06     32.96 o
  -4   2   2      432.32      549.87      9.08 o
  -3   2   2      306.09      349.22      5.31 o
  -2   2   2       16.26       15.22      1.59 o
  -1   2   2       92.01      101.33      2.57 o
   0   2   2       18.03       19.21      1.65 o
   1   2   2      855.18      834.22     14.27 o
   2   2   2      171.10      188.46      2.88 o
   3   2   2        0.01       -0.60      0.60 o
   4   2   2        0.17       -0.02      0.57 o
   5   2   2      808.06      861.62     11.85 o
   6   2   2      706.17      744.86     15.30 o
   7   2   2      527.51      557.58     13.43 o
   8   2   2     1255.96     1213.07     23.71 o
   9   2   2      104.11      108.08      4.63 o
  10   2   2       20.10       34.18      3.06 o
  11   2   2       59.34       56.90      3.89 o
  12   2   2       35.89       35.67      3.90 o
  13   2   2      206.47      173.63      6.85 o
  14   2   2        0.66       -2.98      2.98 o
  15   2   2        8.58       -1.68      3.38 o
  16   2   2      350.04      333.16     10.79 o
  17   2   2       64.25       53.64      5.40 o
  18   2   2        3.55        4.74      4.20 o
  19   2   2        3.69        3.18      5.06 o
  20   2   2      147.44      154.58     14.29 o
  21   2   2        9.30       15.05      7.90 o
 -20   3   2       43.86       36.06      8.55 o
 -19   3   2        9.30        9.63      7.31 o
 -18   3   2       30.97       43.10      8.00 o
 -17   3   2      174.64      160.01     11.60 o
 -16   3   2      140.21      116.65      9.60 o
 -15   3   2        0.01        4.04      4.14 o
 -14   3   2        6.26        4.91      6.71 o
 -13   3   2       50.02       28.78      4.71 o
 -12   3   2     1432.64     1279.45     44.59 o
 -11   3   2       50.77       49.83      4.58 o
 -10   3   2       17.66       15.52      2.60 o
  -9   3   2        6.51        2.04      1.37 o
  -8   3   2        0.04        0.12      1.64 o
  -7   3   2       35.57       40.32      2.58 o
  -6   3   2       38.68       53.41      2.45 o
  -5   3   2       21.74       23.41      2.34 o
  -4   3   2      297.49      350.20      6.92 o
  -3   3   2       43.54       51.33      2.14 o
  -2   3   2       19.63       17.66      1.96 o
  -1   3   2      191.91      191.86      8.03 o
   0   3   2      615.65      672.02     13.72 o
   1   3   2      274.79      319.03      5.83 o
   2   3   2      404.26      449.27      7.79 o
   3   3   2      467.37      473.39      8.28 o
   4   3   2       57.07       65.00      2.63 o
   5   3   2        0.82       -0.24      1.55 o
   6   3   2       29.37       28.43      1.60 o
   7   3   2       40.63       41.92      2.55 o
   8   3   2       30.94       34.69      2.46 o
   9   3   2       22.52       16.86      3.25 o
  10   3   2        1.52       -1.59      2.57 o
  11   3   2      292.38      274.66      9.43 o
  12   3   2       70.39       64.80      4.33 o
  13   3   2      894.86      783.53     20.58 o
  14   3   2      113.75       96.94     11.41 o
  15   3   2        0.05       -5.01      5.01 o
  16   3   2       47.29       31.77      6.94 o
  17   3   2        3.46       -5.57      5.57 o
  18   3   2        6.96        2.94      6.39 o
  19   3   2       18.53       15.66      7.72 o
  20   3   2       13.53        7.66     12.73 o
 -18   4   2      204.32      173.60     12.67 o
 -17   4   2       27.27       40.55     10.82 o
 -16   4   2       89.03       87.44      9.37 o
 -15   4   2       92.89       78.37      6.70 o
 -14   4   2        5.26        0.50      4.10 o
 -13   4   2        8.79        5.97      4.02 o
 -12   4   2       94.09       83.93      6.02 o
 -11   4   2       65.43       55.44      5.16 o
 -10   4   2       13.96       14.30      3.88 o
  -9   4   2        2.13       -2.35      3.28 o
  -8   4   2      681.85      622.73     16.31 o
  -7   4   2      787.06      762.40     18.92 o
  -6   4   2      171.03      166.59      5.81 o
  -5   4   2       19.83       21.80      2.83 o
  -4   4   2      200.72      216.95      5.19 o
  -3   4   2      168.90      190.24      4.65 o
  -2   4   2        6.36        4.36      1.88 o
  -1   4   2       33.13       40.54      2.18 o
   0   4   2       75.02       82.25      3.13 o
   1   4   2      132.96      140.01      3.93 o
   2   4   2      590.11      644.88     10.17 o
   3   4   2       57.48       63.45      2.78 o
   4   4   2      116.42      103.33      3.70 o
   5   4   2      162.92      173.55      4.93 o
   6   4   2       39.63       46.21      3.75 o
   7   4   2      995.85      974.36     20.27 o
   8   4   2      496.18      475.26     19.80 o
   9   4   2      290.66      262.13      9.19 o
  10   4   2       46.57       44.96      4.65 o
  11   4   2        6.57        3.13      3.83 o
  12   4   2        9.22        4.01      5.02 o
  13   4   2       23.50       21.36      6.26 o
  14   4   2        0.64        8.80      5.72 o
  15   4   2      108.04      120.51     12.85 o
  16   4   2      159.35      187.91     12.67 o
  17   4   2      236.35      264.56     15.36 o
 -14   5   2        0.18        5.22      6.02 o
 -13   5   2       12.36        8.10      6.27 o
 -12   5   2       70.64       55.62      8.39 o
 -11   5   2       14.07       18.55      5.88 o
 -10   5   2       56.28       56.70      5.54 o
  -9   5   2      374.67      383.42     12.88 o
  -8   5   2      346.70      349.40     12.86 o
  -7   5   2      162.01      154.16      7.46 o
  -6   5   2      249.92      256.29      9.24 o
  -5   5   2      388.94      392.70     11.67 o
  -4   5   2      217.46      225.29      8.81 o
  -3   5   2       10.95       17.63      3.01 o
  -2   5   2       12.90       13.37      2.79 o
  -1   5   2      141.71      148.12      4.62 o
   0   5   2      109.03      101.55      4.55 o
   1   5   2       92.37       88.41      4.51 o
   2   5   2       56.06       59.62      5.12 o
   3   5   2       35.05       34.07      3.55 o
   4   5   2        0.09       -3.89      3.89 o
   5   5   2     1428.21     1408.32     28.12 o
   6   5   2        0.17        0.04      3.08 o
   7   5   2      127.58      134.70      6.12 o
   8   5   2      124.84      134.13      8.45 o
   9   5   2      199.77      206.99     10.79 o
  10   5   2       68.38       65.41      7.11 o
  11   5   2       87.88       85.29      8.04 o
  12   5   2       32.62       46.89      7.15 o
  13   5   2       47.71       58.37      7.94 o
  14   5   2        0.98        0.37      6.83 o
  -9   6   2       52.28       49.32     10.74 o
  -8   6   2        0.00       -2.23      7.28 o
  -7   6   2        0.00        1.93      7.38 o
  -6   6   2       47.06       53.61      7.17 o
  -5   6   2        2.36       -1.48      5.10 o
  -4   6   2       90.22       87.93      7.95 o
  -3   6   2      128.90      141.34     12.08 o
  -2   6   2       17.26       13.44      6.18 o
  -1   6   2       95.97      103.59      6.95 o
   0   6   2      214.40      218.87      8.15 o
   1   6   2      192.63      202.31      9.23 o
   2   6   2       88.43       86.78     12.62 o
   3   6   2        2.64       -4.33      4.94 o
   4   6   2        0.11       -4.83      6.78 o
   5   6   2       12.60        8.40      4.20 o
   6   6   2       40.53       47.39      6.06 o
   7   6   2       46.52       39.87      6.16 o
   8   6   2      297.83      331.85     14.18 o
   9   6   2       56.76       71.22      7.56 o
 -21   0   3        0.34        4.46      9.19 o
 -19   0   3        0.34        3.77      5.88 o
 -17   0   3      219.36      220.43     12.53 o
 -15   0   3     2150.93     2078.57     58.06 o
 -13   0   3       22.82       17.89      4.79 o
 -11   0   3      127.20      123.00      7.70 o
  -9   0   3        8.18       15.71      3.41 o
  -7   0   3        7.05        8.31      2.90 o
  -5   0   3       19.61       27.09      2.24 o
  -3   0   3    34389.47    32706.72    585.43 o
  -1   0   3       12.28       -2.08      2.08 o
   1   0   3      446.44      354.40     23.53 o
   3   0   3      831.84      863.38     14.49 o
   5   0   3     3460.77     3337.82     53.57 o
   7   0   3       24.95       28.39      3.53 o
   9   0   3     3820.98     4089.64    119.36 o
  11   0   3      470.34      545.32     18.31 o
  13   0   3     1039.00     1014.01     31.49 o
  15   0   3        0.07       -0.50      4.93 o
  17   0   3       40.94       35.75      6.84 o
  19   0   3      130.40      144.91     11.31 o
  21   0   3        7.24        0.94      7.04 o
 -22   1   3        4.76        2.54      5.22 o
 -21   1   3        4.04        3.68      4.91 o
 -20   1   3      172.60      212.49     20.52 o
 -19   1   3        0.01        0.31      4.18 o
 -18   1   3       13.80        9.90      4.28 o
 -17   1   3      112.63      115.51      6.67 o
 -16   1   3       42.76       27.85      6.28 o
 -15   1   3      101.58       96.11      7.83 o
 -14   1   3      285.13      257.19      8.65 o
 -13   1   3      143.86      140.77      6.13 o
 -12   1   3        9.01       14.76      3.06 o
 -11   1   3      202.09      219.89      7.48 o
 -10   1   3      232.79      302.17      8.24 o
  -9   1   3      332.70      369.89      9.16 o
  -8   1   3      232.91      223.48      6.45 o
  -7   1   3     4571.17     4766.19     76.71 o
  -6   1   3     1072.07     1100.48     23.56 o
  -5   1   3       32.87       39.46      1.74 o
  -4   1   3       35.10       33.42      1.49 o
  -3   1   3     3513.29     3380.41     56.29 o
  -2   1   3        0.67        1.02      0.75 o
  -1   1   3      120.32      124.99      2.31 o
   0   1   3     5184.25     5371.16     67.19 o
   1   1   3     2705.82     2872.77     32.46 o
   2   1   3     4404.00     4552.86     51.18 o
   3   1   3    13189.95    13635.89    152.63 o
   4   1   3     4285.30     4467.24     53.12 o
   5   1   3       30.03       28.23      1.54 o
   6   1   3      243.78      258.69      5.38 o
   7   1   3     1427.22     1553.80     29.45 o
   8   1   3     2547.20     2655.38     49.59 o
   9   1   3       51.15       41.56      4.06 o
  10   1   3        0.10        0.13      2.16 o
  11   1   3       28.85       20.68      3.00 o
  12   1   3       22.31       25.09      3.21 o
  13   1   3      215.34      217.26      8.40 o
  14   1   3       21.95       22.23      3.83 o
  15   1   3      204.32      183.93      8.35 o
  16   1   3      186.20      171.09      7.78 o
  17   1   3        4.03       -3.72      3.72 o
  18   1   3        0.35       -3.55      4.02 o
  19   1   3        9.47        9.75      4.95 o
  20   1   3        9.95       10.57      5.02 o
  21   1   3        4.96       14.48      6.36 o
  22   1   3       93.38      114.80      8.30 o
 -21   2   3       41.71       35.68      6.82 o
 -20   2   3        8.39       10.56      5.62 o
 -19   2   3        3.10       -4.54      5.45 o
 -18   2   3       11.57        8.48      4.39 o
 -17   2   3        1.88        2.72      3.83 o
 -16   2   3       86.70       89.54      7.46 o
 -15   2   3      353.15      316.11      9.96 o
 -14   2   3       43.38       39.95      4.92 o
 -13   2   3      146.51      146.58      6.34 o
 -12   2   3       40.14       47.88      4.36 o
 -11   2   3      216.55      227.68      7.23 o
 -10   2   3       41.57       55.06      5.14 o
  -9   2   3     1315.50     1334.10     25.99 o
  -8   2   3      316.44      304.81      8.56 o
  -7   2   3      101.64       95.45      3.48 o
  -6   2   3     2429.10     2632.65     65.30 o
  -5   2   3       65.56       69.85      2.37 o
  -4   2   3       27.14       25.06      1.68 o
  -3   2   3      232.00      230.55      4.14 o
  -2   2   3      517.90      506.98      8.46 o
  -1   2   3     1215.74     1238.20     20.59 o
   0   2   3      448.77      466.26      7.84 o
   1   2   3       19.73       13.30      1.37 o
   2   2   3        5.49        4.43      0.73 o
   3   2   3       84.53       94.68      2.49 o
   4   2   3      276.34      281.14      4.64 o
   5   2   3     2127.91     2384.01     30.69 o
   6   2   3      610.51      682.58     10.62 o
   7   2   3     3352.74     3450.00     56.79 o
   8   2   3      287.64      253.49      9.27 o
   9   2   3      240.17      273.60      7.58 o
  10   2   3       44.07       39.33      3.26 o
  11   2   3       48.40       54.03      3.84 o
  12   2   3       81.13       76.16      5.42 o
  13   2   3       32.79       37.76      4.67 o
  14   2   3       10.40        3.67      3.21 o
  15   2   3       97.70       74.18      5.29 o
  16   2   3      207.54      172.97      7.80 o
  17   2   3        1.90       -1.21      3.96 o
  18   2   3       92.05       84.69      6.33 o
  19   2   3        8.15       -0.16      4.49 o
  20   2   3      194.59      198.48     11.04 o
  21   2   3       18.89       11.66      7.99 o
 -20   3   3        6.24       -0.36      7.29 o
 -19   3   3       57.22       57.05      9.03 o
 -18   3   3        0.61        3.01      6.32 o
 -17   3   3      194.27      198.29     18.54 o
 -16   3   3       30.82       24.72      6.55 o
 -15   3   3      235.70      206.53      9.55 o
 -14   3   3       19.98       11.90      4.21 o
 -13   3   3      582.70      506.85     16.18 o
 -12   3   3        3.30       -0.83      3.44 o
 -11   3   3       17.65       12.14      3.54 o
 -10   3   3        2.38       -0.89      2.32 o
  -9   3   3       92.78       81.55      8.07 o
  -8   3   3       12.13       11.21      2.24 o
  -7   3   3       81.00       76.14      3.26 o
  -6   3   3       26.02       27.08      2.89 o
  -5   3   3       20.32       22.09      1.77 o
  -4   3   3       13.29       20.25      1.84 o
  -3   3   3      201.34      221.80      4.16 o
  -2   3   3      213.97      239.45      7.49 o
  -1   3   3      920.59     1076.24     20.87 o
   0   3   3      129.56      151.89      4.96 o
   1   3   3       32.57       36.38      2.58 o
   2   3   3      285.56      281.39      5.46 o
   3   3   3        9.25        7.38      1.49 o
   4   3   3       34.48       34.96      2.08 o
   5   3   3      718.49      662.31     10.29 o
   6   3   3      113.33      111.50      3.27 o
   7   3   3      149.50      144.93      4.46 o
   8   3   3        0.30        0.84      1.67 o
   9   3   3      131.12      126.89      4.51 o
  10   3   3      656.23      707.63     15.47 o
  11   3   3      614.26      575.09     13.46 o
  12   3   3      272.88      238.80      9.48 o
  13   3   3     1605.08     1383.95     32.76 o
  14   3   3       13.95       17.13      5.99 o
  15   3   3       59.22       50.97      8.07 o
  16   3   3        5.83       -1.37      5.63 o
  17   3   3        0.76       -2.71      5.89 o
  18   3   3       12.51       -3.17      7.63 o
  19   3   3       57.19       64.26      9.33 o
 -18   4   3       40.44       23.76      7.89 o
 -17   4   3        6.64        3.01      6.93 o
 -16   4   3       43.74       23.03      7.19 o
 -15   4   3       85.56       75.10      6.62 o
 -14   4   3        2.90       -1.17      4.17 o
 -13   4   3       12.22       15.16      4.36 o
 -12   4   3      150.96      147.06      7.67 o
 -11   4   3      392.67      403.25     12.84 o
 -10   4   3       90.54       89.13      5.81 o
  -9   4   3      299.93      276.25     10.42 o
  -8   4   3       10.18        4.38      3.42 o
  -7   4   3       61.91       76.97      5.04 o
  -6   4   3       61.59       69.76      3.77 o
  -5   4   3      101.50      107.21      3.97 o
  -4   4   3       23.04       30.80      3.49 o
  -3   4   3      251.62      262.70      5.62 o
  -2   4   3        3.51        1.83      2.43 o
  -1   4   3        1.73       -2.24      2.24 o
   0   4   3        9.99       18.63      2.81 o
   1   4   3       75.44       84.46      3.17 o
   2   4   3      358.34      374.33      6.66 o
   3   4   3      664.18      687.89     11.78 o
   4   4   3      370.46      382.48      7.65 o
   5   4   3      278.85      302.47      6.67 o
   6   4   3      134.57      122.83      6.62 o
   7   4   3        6.53        4.44      3.00 o
   8   4   3     1209.67     1099.45     22.64 o
   9   4   3      177.13      154.41      7.95 o
  10   4   3       89.78       82.53      5.44 o
  11   4   3       15.76       13.40      5.05 o
  12   4   3        2.72        2.67      5.15 o
  13   4   3       38.90       23.61      6.47 o
  14   4   3       10.55        5.45      6.23 o
  15   4   3       41.17       42.00      7.94 o
  16   4   3       45.63       50.96      8.68 o
  17   4   3       22.06       22.83      8.36 o
 -14   5   3        1.97        0.21      7.58 o
 -13   5   3       21.87       18.44      7.38 o
 -12   5   3      123.97       99.61      8.78 o
 -11   5   3       35.22       32.47      5.79 o
 -10   5   3      170.65      162.90      8.35 o
  -9   5   3        0.12       -3.25      4.84 o
  -8   5   3       53.88       48.37      5.09 o
  -7   5   3      333.60      321.81     10.77 o
  -6   5   3      494.04      506.41     14.25 o
  -5   5   3      265.95      266.52      9.21 o
  -4   5   3      128.83      131.20      5.99 o
  -3   5   3        0.65        1.41      2.47 o
  -2   5   3       33.87       29.47      3.01 o
  -1   5   3       22.44       19.67      4.03 o
   0   5   3       20.31       19.03      5.82 o
   1   5   3        0.04       -2.41      2.41 o
   2   5   3      532.50      533.06     12.49 o
   3   5   3      465.54      481.21     11.73 o
   4   5   3       22.66       22.93      3.50 o
   5   5   3      283.22      291.25      8.97 o
   6   5   3       72.40       78.71      4.81 o
   7   5   3      261.38      239.05     12.14 o
   8   5   3        9.23       13.17      5.07 o
   9   5   3        3.68       12.70      5.30 o
  10   5   3      200.20      210.08     11.23 o
  11   5   3        0.92        0.01      5.51 o
  12   5   3       77.35       96.34      9.11 o
  13   5   3        0.14       -2.64      5.84 o
  14   5   3       17.89       -4.48      6.58 o
  -9   6   3        1.03        0.54      8.27 o
  -8   6   3       20.09       18.07      8.57 o
  -7   6   3       11.50       -0.59      7.38 o
  -6   6   3      139.22      150.40     11.76 o
  -5   6   3       63.91       81.79     11.59 o
  -4   6   3       82.30       87.75      8.30 o
  -3   6   3      690.81      673.36     23.17 o
  -2   6   3       58.07       64.47      7.45 o
  -1   6   3      408.26      439.54     14.23 o
   0   6   3      158.24      154.22      7.08 o
   1   6   3       32.48       26.00      5.83 o
   2   6   3       29.72       32.73      6.12 o
   3   6   3        6.52       -6.83      6.83 o
   4   6   3       44.98       45.92      6.92 o
   5   6   3       76.95       91.48      8.41 o
   6   6   3        0.60       -1.06      5.64 o
   7   6   3       10.67        9.09      5.94 o
   8   6   3        0.80       -3.69      5.20 o
   9   6   3       12.45       14.64      5.91 o
 -22   0   4        0.02       -3.76      6.73 o
 -20   0   4       28.37       19.09      7.04 o
 -18   0   4       18.60       19.65      6.53 o
 -16   0   4       19.66       29.60     10.50 o
 -14   0   4      969.96      890.55     28.13 o
 -12   0   4      161.31      184.45      9.58 o
 -10   0   4      917.77      821.66     24.51 o
  -8   0   4        1.45        2.07      2.94 o
  -6   0   4      485.29      501.99     22.42 o
  -4   0   4    17059.26    16455.52    409.02 o
  -2   0   4    49747.22    48453.62    860.15 o
   0   0   4     2001.89     1989.53     35.87 o
   2   0   4    13719.52    13566.70    196.73 o
   4   0   4     1777.78     1770.33     30.16 o
   6   0   4      855.37      853.15     19.28 o
   8   0   4      168.48      181.59      8.15 o
  10   0   4     1105.68     1200.80     34.08 o
  12   0   4      582.34      529.73     18.33 o
  14   0   4      162.58      156.96      9.57 o
  16   0   4      116.43      109.71      9.75 o
  18   0   4       78.51       70.61      8.62 o
  20   0   4       13.18        6.54      9.06 o
  22   0   4      457.07      574.63     33.89 o
 -22   1   4       25.53       18.44      5.68 o
 -21   1   4      133.33      126.95      7.94 o
 -20   1   4      145.56      169.01     12.25 o
 -19   1   4        2.01       -2.19      4.11 o
 -18   1   4        0.46        2.69      3.87 o
 -17   1   4      188.29      172.12      8.52 o
 -16   1   4       12.63        7.68      3.83 o
 -15   1   4      284.32      259.42      9.09 o
 -14   1   4      178.47      167.65      7.05 o
 -13   1   4      351.48      363.27     10.30 o
 -12   1   4     3126.17     3050.75     57.10 o
 -11   1   4      163.64      196.16      6.66 o
 -10   1   4     1031.89     1025.58     20.86 o
  -9   1   4        0.11       -0.40      2.17 o
  -8   1   4      153.56      174.63      5.65 o
  -7   1   4     3209.62     3293.47     62.37 o
  -6   1   4        0.01       -0.28      1.63 o
  -5   1   4      104.05      119.19      2.95 o
  -4   1   4      246.80      213.98      5.42 o
  -3   1   4       12.22       21.69      1.31 o
  -2   1   4      646.02      566.82      8.29 o
  -1   1   4     1900.45     2025.59     27.69 o
   0   1   4     6170.71     6173.11     72.97 o
   1   1   4    37514.93    38587.28    432.33 o
   2   1   4      145.73      150.06      3.70 o
   3   1   4     1396.83     1376.55     16.93 o
   4   1   4       99.03      109.33      2.53 o
   5   1   4      559.29      585.21      9.09 o
   6   1   4     3028.39     3170.34     43.49 o
   7   1   4     3683.14     4067.30     73.69 o
   8   1   4      245.81      303.42     11.94 o
   9   1   4      590.54      600.58     13.34 o
  10   1   4      182.33      183.61      8.51 o
  11   1   4       14.22       20.08      3.02 o
  12   1   4       38.92       48.44      4.03 o
  13   1   4      259.39      273.87     10.82 o
  14   1   4      251.16      271.38      9.15 o
  15   1   4      397.53      387.15     11.56 o
  16   1   4      347.60      347.83     11.17 o
  17   1   4       64.25       75.09      5.90 o
  18   1   4      441.97      431.93     13.36 o
  19   1   4       35.43       43.08      5.87 o
  20   1   4       41.64       47.97      6.08 o
  21   1   4       27.01       61.25      6.80 o
  22   1   4       15.60       18.90      5.76 o
 -21   2   4       19.46       21.04      6.43 o
 -20   2   4        0.37        5.04      5.92 o
 -19   2   4       31.24       19.05      5.55 o
 -18   2   4      107.47       87.94      7.40 o
 -17   2   4       10.11        1.88      3.70 o
 -16   2   4        4.37       -3.33      3.33 o
 -15   2   4       21.56       27.04      4.08 o
 -14   2   4       24.11       21.99      3.66 o
 -13   2   4        4.75       -1.23      2.84 o
 -12   2   4      124.29      116.42      5.42 o
 -11   2   4       94.01       90.48      7.28 o
 -10   2   4      227.72      247.06      7.36 o
  -9   2   4       31.76       37.36      3.07 o
  -8   2   4      797.40      882.77     21.49 o
  -7   2   4     1268.75     1391.98     33.76 o
  -6   2   4     1129.77     1279.68     26.11 o
  -5   2   4      216.45      241.93      4.97 o
  -4   2   4       12.32       20.01      1.66 o
  -3   2   4      255.06      309.17      5.66 o
  -2   2   4     2431.56     2648.76     42.85 o
  -1   2   4      272.38      345.93      6.22 o
   0   2   4      666.05      633.84      9.48 o
   1   2   4     2676.23     2903.52     39.35 o
   2   2   4       30.98       27.93      1.22 o
   3   2   4       18.19       17.76      1.34 o
   4   2   4     1629.32     1846.25     23.94 o
   5   2   4     3168.84     3284.95     41.89 o
   6   2   4     3854.10     4216.70     70.14 o
   7   2   4     2277.58     2500.77     37.64 o
   8   2   4      167.91      203.50      6.19 o
   9   2   4       25.87       30.79      2.86 o
  10   2   4       95.08       97.23      4.64 o
  11   2   4       27.39       17.38      3.09 o
  12   2   4      329.38      288.70      8.76 o
  13   2   4        0.24        0.80      3.04 o
  14   2   4        0.36       -3.15      3.15 o
  15   2   4      312.08      278.66      9.53 o
  16   2   4       39.64       31.59      4.69 o
  17   2   4      867.79      810.25     19.61 o
  18   2   4        8.55       10.02      4.37 o
  19   2   4       43.08       38.50      5.82 o
  20   2   4       28.03       43.78      8.59 o
  21   2   4       52.70       69.83     10.21 o
 -20   3   4       58.83       68.41     10.04 o
 -19   3   4       23.74       26.74      7.96 o
 -18   3   4        9.55        8.23      8.44 o
 -17   3   4        1.25       -0.94      5.72 o
 -16   3   4      292.07      265.54     26.02 o
 -15   3   4       62.31       69.73      6.21 o
 -14   3   4      506.58      409.24     13.43 o
 -13   3   4       18.03       20.19      5.79 o
 -12   3   4       73.09       74.63      5.53 o
 -11   3   4       44.81       38.31      4.97 o
 -10   3   4        0.36       -2.86      2.86 o
  -9   3   4       14.81       15.94      2.08 o
  -8   3   4      120.05      125.97      4.53 o
  -7   3   4       24.16       30.22      2.48 o
  -6   3   4      110.98      116.72      3.67 o
  -5   3   4        3.42        4.12      1.52 o
  -4   3   4       65.22       81.53      3.02 o
  -3   3   4      238.72      311.39      6.39 o
  -2   3   4     3743.24     4234.52     61.97 o
  -1   3   4     1070.37     1191.24     22.97 o
   0   3   4      240.04      308.23      8.81 o
   1   3   4      520.76      597.59     12.62 o
   2   3   4      178.72      228.65      4.75 o
   3   3   4       22.95       21.49      1.44 o
   4   3   4       76.36       69.88      2.63 o
   5   3   4       23.37       37.29      2.79 o
   6   3   4        0.80        1.20      1.45 o
   7   3   4       91.00       83.35      3.54 o
   8   3   4      415.53      424.08      8.13 o
   9   3   4      600.30      621.58     12.05 o
  10   3   4     1315.32     1279.41     22.57 o
  11   3   4      128.39      122.25      5.52 o
  12   3   4      305.39      303.45     11.38 o
  13   3   4      360.09      304.29     13.97 o
  14   3   4        7.40        3.09      5.46 o
  15   3   4        5.16        6.98      6.00 o
  16   3   4        2.88       -0.15      5.90 o
  17   3   4        1.04        2.36      6.11 o
  18   3   4        0.61       -1.20      7.23 o
  19   3   4        6.49        2.54      8.59 o
 -17   4   4       48.94       31.33      8.86 o
 -16   4   4        0.66       -0.71     12.50 o
 -15   4   4        1.56       -1.67      4.17 o
 -14   4   4       12.18       -1.85      4.25 o
 -13   4   4       94.25       99.51      6.79 o
 -12   4   4       15.72        7.14      4.23 o
 -11   4   4      109.67       94.88      6.88 o
 -10   4   4        9.43        5.30      3.71 o
  -9   4   4       14.66        7.93      3.67 o
  -8   4   4       16.27       15.58      3.66 o
  -7   4   4        6.46        3.74      4.42 o
  -6   4   4      495.21      509.14     11.62 o
  -5   4   4       51.15       52.82      4.72 o
  -4   4   4       13.62       11.05      1.97 o
  -3   4   4      106.60      117.75      4.39 o
  -2   4   4        0.02       -2.35      2.35 o
  -1   4   4       20.60       16.30      2.83 o
   0   4   4      125.91      133.22      5.33 o
   1   4   4      524.12      580.32     16.45 o
   2   4   4        4.97        6.65      2.39 o
   3   4   4      280.76      302.12      6.37 o
   4   4   4        0.09        1.48      1.90 o
   5   4   4        1.55        3.76      2.28 o
   6   4   4      462.20      461.58     21.81 o
   7   4   4      209.96      205.26      7.31 o
   8   4   4       26.31       24.45      4.62 o
   9   4   4      576.21      543.91     17.76 o
  10   4   4        1.64        2.67      4.45 o
  11   4   4        0.02       -2.03      4.67 o
  12   4   4        0.92       -0.63      4.88 o
  13   4   4       89.38       96.49      8.56 o
  14   4   4      121.49      107.32      9.21 o
  15   4   4      191.49      155.74     11.49 o
  16   4   4       53.73       35.94      7.87 o
  17   4   4        1.33        1.34     12.78 o
 -14   5   4        1.11       -4.80      6.11 o
 -13   5   4        6.11       10.73     11.64 o
 -12   5   4       18.91        7.54      5.90 o
 -11   5   4      105.17      120.41      7.46 o
 -10   5   4        6.21       -3.75      6.74 o
  -9   5   4      100.48      108.91      6.71 o
  -8   5   4       18.64       23.93      4.42 o
  -7   5   4        1.03       -3.74      3.74 o
  -6   5   4      710.21      705.13     18.19 o
  -5   5   4        4.63        7.24      3.31 o
  -4   5   4      133.26      136.20      8.34 o
  -3   5   4       87.75      115.11      8.29 o
  -2   5   4        0.59       -4.64      6.02 o
  -1   5   4        3.46        1.92      3.76 o
   0   5   4       82.52       82.70      5.73 o
   1   5   4       35.40       38.41      5.08 o
   2   5   4      371.78      389.02      9.99 o
   3   5   4      187.67      198.76      6.88 o
   4   5   4      478.58      493.31     12.08 o
   5   5   4        9.90        8.05      3.12 o
   6   5   4      257.56      257.49      9.82 o
   7   5   4       31.56       31.62      4.78 o
   8   5   4      238.56      262.42     10.33 o
   9   5   4      146.35      162.82     11.04 o
  10   5   4       75.05       77.04      7.62 o
  11   5   4       22.78       28.68      6.40 o
  12   5   4        4.39       12.81      5.93 o
  13   5   4        1.02       -0.70      9.28 o
  14   5   4        8.33        9.43      7.07 o
  -9   6   4        8.41       -1.58      8.07 o
  -8   6   4       41.67       38.08      9.61 o
  -7   6   4       56.05       36.61      9.53 o
  -6   6   4       57.39       67.09     11.88 o
  -5   6   4       15.59       13.89      6.12 o
  -4   6   4      143.42      148.35     12.33 o
  -3   6   4       90.46       88.50      8.34 o
  -2   6   4       30.87       24.89      6.41 o
  -1   6   4      158.67      166.67     10.61 o
   0   6   4       12.36       10.22      4.90 o
   1   6   4       17.71       17.39      6.13 o
   2   6   4        3.07       -5.39      5.39 o
   3   6   4       31.30       27.01      9.48 o
   4   6   4       28.47       29.55      6.60 o
   5   6   4        5.03       -1.59      5.63 o
   6   6   4       17.11       17.15      4.58 o
   7   6   4        2.11       -3.40      4.45 o
   8   6   4        0.29       -2.24      5.30 o
 -21   0   5      121.02      114.05     10.90 o
 -19   0   5       14.81        5.55     10.89 o
 -17   0   5        1.61        1.89      5.13 o
 -15   0   5     9609.40     9547.38    243.94 o
 -13   0   5       64.17       78.45      6.97 o
 -11   0   5      213.84      234.56     10.32 o
  -9   0   5       18.22       23.32      4.43 o
  -7   0   5       20.11       20.55      3.38 o
  -5   0   5     5889.88     6008.16    193.99 o
  -3   0   5      621.90      596.69     11.91 o
  -1   0   5    49353.04    47144.85   1267.53 o
   1   0   5     2433.73     2508.52     40.26 o
   3   0   5      228.13      248.49      4.81 o
   5   0   5       55.39       58.88      2.88 o
   7   0   5        0.06       -2.36      2.61 o
   9   0   5     4037.60     4227.63    109.08 o
  11   0   5       95.46       84.47      6.41 o
  13   0   5      545.35      535.66     19.17 o
  15   0   5      498.13      450.41     17.77 o
  17   0   5       35.88       32.61      7.00 o
  19   0   5       20.59       16.00      7.11 o
  21   0   5      211.15      216.71     14.62 o
 -22   1   5        5.60        9.23      7.09 o
 -21   1   5       14.15       16.19      5.28 o
 -20   1   5      334.59      369.01     12.69 o
 -19   1   5       86.80       81.08      6.30 o
 -18   1   5      173.17      163.64      7.93 o
 -17   1   5        7.09        2.43      4.17 o
 -16   1   5       92.16       94.58      5.95 o
 -15   1   5      358.60      324.31     12.38 o
 -14   1   5        8.94        8.29      3.20 o
 -13   1   5     1090.94     1016.81     21.73 o
 -12   1   5     2642.72     2627.06     49.71 o
 -11   1   5      384.10      427.24     10.75 o
 -10   1   5      118.28      138.41      5.40 o
  -9   1   5      420.52      426.57     11.30 o
  -8   1   5      477.13      519.98     11.50 o
  -7   1   5     8064.85     8356.54    149.25 o
  -6   1   5      234.44      238.37      6.45 o
  -5   1   5      125.65      117.63      3.01 o
  -4   1   5      546.25      505.69      7.30 o
  -3   1   5        1.96        0.25      0.95 o
  -2   1   5      372.97      387.37      6.02 o
  -1   1   5     4657.89     4624.28     58.31 o
   0   1   5     2297.93     2342.93     29.87 o
   1   1   5    41423.66    43789.17    489.69 o
   2   1   5     8438.62     8558.60    101.06 o
   3   1   5     1479.58     1475.18     17.24 o
   4   1   5      216.21      228.47      4.64 o
   5   1   5      149.12      155.55      3.67 o
   6   1   5      347.22      352.55      6.82 o
   7   1   5      566.66      646.29     15.64 o
   8   1   5      105.36      110.68      7.49 o
   9   1   5      716.61      733.62     15.77 o
  10   1   5      481.93      496.16     12.26 o
  11   1   5       44.11       39.13      3.47 o
  12   1   5        4.05        0.31      2.72 o
  13   1   5       15.17       15.96      3.43 o
  14   1   5      496.45      522.80     13.54 o
  15   1   5     1977.45     1974.11     39.52 o
  16   1   5       72.99       77.23      5.79 o
  17   1   5       10.86        3.97      4.02 o
  18   1   5        8.49        9.22      4.66 o
  19   1   5      169.22      194.69      9.25 o
  20   1   5        4.18       -2.93      4.42 o
  21   1   5       10.37       10.19      5.29 o
 -21   2   5        0.54       -0.77      5.69 o
 -20   2   5       77.49       58.77      7.22 o
 -19   2   5       42.57       36.14      6.13 o
 -18   2   5      127.61      131.94      8.42 o
 -17   2   5        3.33        1.11      3.77 o
 -16   2   5      142.32      141.14      6.83 o
 -15   2   5        0.01       -0.65      3.31 o
 -14   2   5       19.27       12.35      4.35 o
 -13   2   5        0.16       -2.17      2.78 o
 -12   2   5       81.52       93.81      4.81 o
 -11   2   5      583.41      597.14     13.70 o
 -10   2   5      771.94      788.68     16.75 o
  -9   2   5       13.48        6.38      2.30 o
  -8   2   5       61.88       53.82      2.87 o
  -7   2   5     4299.90     4744.21     76.40 o
  -6   2   5      147.20      154.94      5.07 o
  -5   2   5       12.08       15.61      1.80 o
  -4   2   5      150.73      169.35      3.99 o
  -3   2   5      809.98      877.72     13.82 o
  -2   2   5     1754.87     1790.18     26.80 o
  -1   2   5       78.72       82.82      2.89 o
   0   2   5       64.72       63.60      2.75 o
   1   2   5        0.24        0.30      0.93 o
   2   2   5        1.45       -0.28      1.00 o
   3   2   5      344.65      377.74      6.24 o
   4   2   5     2120.52     2389.60     30.72 o
   5   2   5      746.49      774.53     10.87 o
   6   2   5      555.57      571.29      9.74 o
   7   2   5     1769.93     1884.64     33.30 o
   8   2   5      284.09      295.23      7.09 o
   9   2   5      213.40      203.28      6.37 o
  10   2   5      258.02      270.67      7.89 o
  11   2   5      120.61      115.52      5.21 o
  12   2   5       84.28       90.73      4.99 o
  13   2   5        4.69        0.72      3.42 o
  14   2   5      110.37      110.69      7.57 o
  15   2   5       61.15       67.19      5.25 o
  16   2   5        3.22       -3.55      3.55 o
  17   2   5      106.66      128.01      7.79 o
  18   2   5       14.29        9.72      4.50 o
  19   2   5       53.09       49.74      8.09 o
  20   2   5        8.00       21.02      8.14 o
  21   2   5        2.02       -2.12      7.30 o
 -20   3   5       19.79       34.78      8.50 o
 -19   3   5       51.51       48.47      8.80 o
 -18   3   5        1.00        7.18      6.55 o
 -17   3   5       46.30       31.28      7.45 o
 -16   3   5       22.68       18.88      4.94 o
 -15   3   5     1105.49      931.85     34.52 o
 -14   3   5       37.19       26.59      5.80 o
 -13   3   5       34.87       34.39      7.84 o
 -12   3   5        5.73        0.62      3.41 o
 -11   3   5        0.07       -0.48      3.24 o
 -10   3   5       21.35       18.22      3.50 o
  -9   3   5        8.68        6.33      1.81 o
  -8   3   5       61.04       54.43      4.10 o
  -7   3   5      136.50      166.94      5.07 o
  -6   3   5       52.37       58.83      3.78 o
  -5   3   5       32.49       29.24      1.99 o
  -4   3   5      336.77      394.75      7.22 o
  -3   3   5     2174.45     2375.92     61.04 o
  -2   3   5      213.12      283.66      9.46 o
  -1   3   5      239.96      268.54      6.38 o
   0   3   5        9.82        7.07      1.82 o
   1   3   5      846.47      894.48     14.21 o
   2   3   5      562.26      557.20      8.65 o
   3   3   5       91.91       89.90      3.03 o
   4   3   5       15.55       18.24      1.79 o
   5   3   5      101.37      101.32      3.13 o
   6   3   5       22.01       26.91      2.33 o
   7   3   5       61.82       57.86      2.34 o
   8   3   5       18.67       19.12      2.42 o
   9   3   5      619.03      610.36     11.08 o
  10   3   5      218.61      204.71      6.82 o
  11   3   5      111.35      111.94      5.33 o
  12   3   5       42.40       42.89      4.26 o
  13   3   5       42.93       38.04      6.31 o
  14   3   5      340.71      330.01     19.16 o
  15   3   5       21.89       20.05      6.39 o
  16   3   5        7.72        5.63      6.51 o
  17   3   5        3.44        4.11     13.79 o
  18   3   5       18.23       20.41      7.92 o
  19   3   5       18.70       23.09      8.18 o
 -17   4   5        2.17       -8.02      8.89 o
 -16   4   5        0.33       -3.79      7.82 o
 -15   4   5       27.92       36.26      5.53 o
 -14   4   5       72.69       60.61      6.07 o
 -13   4   5        0.29       -1.86      4.03 o
 -12   4   5      124.69      106.77      6.91 o
 -11   4   5      690.67      573.52     16.43 o
 -10   4   5      835.63      744.47     19.56 o
  -9   4   5      467.12      431.57     12.98 o
  -8   4   5      686.88      668.72     17.52 o
  -7   4   5       25.62       23.83      3.76 o
  -6   4   5      387.68      365.82     10.87 o
  -5   4   5       74.78       74.32      3.73 o
  -4   4   5        6.69        7.34      2.16 o
  -3   4   5        0.00        0.13      2.95 o
  -2   4   5        1.33       -2.70      2.70 o
  -1   4   5        0.00       -0.54      2.39 o
   0   4   5       50.26       55.64      4.20 o
   1   4   5      161.89      192.14      7.55 o
   2   4   5      754.97      801.68     12.37 o
   3   4   5        0.08       -0.36      1.75 o
   4   4   5      228.89      238.49      5.70 o
   5   4   5      299.02      302.16      9.24 o
   6   4   5     1987.52     1941.21     36.99 o
   7   4   5      165.58      160.88     11.82 o
   8   4   5      107.69      117.55      5.49 o
   9   4   5        0.03       -3.69      3.69 o
  10   4   5       41.13       39.04      7.03 o
  11   4   5        1.49        0.27      4.62 o
  12   4   5      212.58      205.73     11.71 o
  13   4   5      162.31      156.21     10.34 o
  14   4   5      352.17      372.89     16.76 o
  15   4   5       15.55       15.19     11.04 o
  16   4   5       20.63       35.65      8.26 o
  17   4   5        6.97        5.02      7.30 o
 -14   5   5       15.48       22.51      7.13 o
 -13   5   5        4.68        5.32      4.83 o
 -12   5   5      143.00      139.04      8.24 o
 -11   5   5      151.51      142.52      8.06 o
 -10   5   5      158.10      149.99     10.38 o
  -9   5   5      151.22      148.47      7.81 o
  -8   5   5       79.06       78.80      5.85 o
  -7   5   5      105.02       85.52      8.96 o
  -6   5   5      792.97      759.48     19.41 o
  -5   5   5        0.63       -3.72      3.72 o
  -4   5   5      139.03      139.58      6.08 o
  -3   5   5        0.14       -4.25      4.25 o
  -2   5   5        0.21       -1.53      6.31 o
  -1   5   5       97.38       92.32      7.53 o
   0   5   5      153.91      166.16      8.29 o
   1   5   5      249.00      235.65      7.97 o
   2   5   5      168.11      178.36      6.38 o
   3   5   5      641.26      623.04     14.25 o
   4   5   5       36.94       31.98      3.71 o
   5   5   5       33.64       34.86      4.44 o
   6   5   5      196.00      216.08      8.96 o
   7   5   5       26.45       28.14      4.69 o
   8   5   5        4.32        8.34      4.35 o
   9   5   5       11.37        4.73      4.94 o
  10   5   5      123.22      156.03      9.87 o
  11   5   5       92.29       87.88      8.14 o
  12   5   5        3.94        5.64      5.69 o
  13   5   5       19.37       17.09     12.97 o
  14   5   5      345.22      428.49     18.82 o
  -9   6   5        0.00       -2.53      8.37 o
  -8   6   5       13.84       26.30      9.19 o
  -7   6   5       37.26       49.22      7.61 o
  -6   6   5       17.84       12.77      6.26 o
  -5   6   5       81.36       82.28      8.67 o
  -4   6   5       87.21       97.68      9.08 o
  -3   6   5      295.69      307.06     14.78 o
  -2   6   5      889.07      880.12     28.67 o
  -1   6   5       56.99       45.59      7.50 o
   0   6   5       26.88       31.83      5.27 o
   1   6   5       16.56       19.71      7.11 o
   2   6   5        8.89        5.61      8.81 o
   3   6   5        0.05       -4.56      7.92 o
   4   6   5        3.62       -1.81      5.76 o
   5   6   5       26.29       25.29      7.03 o
   6   6   5       53.97       63.46      8.04 o
   7   6   5        0.46        1.86      4.48 o
   8   6   5       37.00       27.15      6.24 o
 -22   0   6       19.94       21.50     10.92 o
 -20   0   6       88.63       91.84      9.84 o
 -18   0   6        9.62       10.66      5.80 o
 -16   0   6      163.29      161.61     10.46 o
 -14   0   6       24.98       21.19      5.22 o
 -12   0   6        8.36        5.64      3.97 o
 -10   0   6      211.79      194.83      9.12 o
  -8   0   6        0.26       -2.83      2.83 o
  -6   0   6     1012.04     1005.21     27.77 o
  -4   0   6     4948.08     4726.36    107.06 o
  -2   0   6     3932.53     3714.64     89.16 o
   0   0   6     4104.57     4057.96     64.86 o
   2   0   6        0.42       12.23      1.45 o
   4   0   6      511.97      583.68     14.56 o
   6   0   6      338.79      308.08      8.61 o
   8   0   6      568.96      582.17     30.90 o
  10   0   6      305.30      326.71     12.99 o
  12   0   6        5.07       -1.47      3.90 o
  14   0   6      122.24      148.37      9.66 o
  16   0   6       11.86       26.22      8.49 o
  18   0   6       57.26       61.14      8.44 o
  20   0   6        6.06        5.39      7.14 o
  22   0   6      690.32      762.93     29.81 o
 -22   1   6       14.04       16.78      5.47 o
 -21   1   6       70.57       74.06      6.90 o
 -20   1   6      304.57      334.75     12.03 o
 -19   1   6      492.89      496.34     14.61 o
 -18   1   6      214.59      217.38      9.17 o
 -17   1   6        0.46        0.40      3.59 o
 -16   1   6      269.62      284.74      9.76 o
 -15   1   6        2.20       -1.76      3.56 o
 -14   1   6       27.00       23.62      3.77 o
 -13   1   6      874.75      804.01     24.49 o
 -12   1   6     1861.38     1849.29     36.09 o
 -11   1   6       97.15      101.11      4.73 o
 -10   1   6      112.82      124.33      7.44 o
  -9   1   6        9.76        3.34      2.17 o
  -8   1   6      743.19      730.48     15.29 o
  -7   1   6      375.99      391.98      8.28 o
  -6   1   6       14.90       16.88      1.98 o
  -5   1   6        5.59        7.28      1.53 o
  -4   1   6      148.84      158.13      3.37 o
  -3   1   6      166.85      165.83      4.43 o
  -2   1   6      659.86      640.75      8.81 o
  -1   1   6      225.71      206.21      3.55 o
   0   1   6     6131.71     6510.67     81.76 o
   1   1   6    14354.14    14301.33    169.20 o
   2   1   6    16324.68    16906.37    199.96 o
   3   1   6     1841.92     1945.98     22.55 o
   4   1   6      282.20      264.69      4.63 o
   5   1   6        4.74        6.73      1.23 o
   6   1   6        4.07        7.97      1.43 o
   7   1   6       20.36       27.34      2.39 o
   8   1   6       78.88       80.21      3.98 o
   9   1   6       96.76      102.10      4.61 o
  10   1   6      380.01      396.96     10.20 o
  11   1   6        0.15       -0.62      2.46 o
  12   1   6       30.23       24.69      3.41 o
  13   1   6      234.08      239.94      8.32 o
  14   1   6      471.57      467.14     12.68 o
  15   1   6     1135.58     1230.02     26.45 o
  16   1   6      350.48      352.69     11.30 o
  17   1   6      246.43      247.79      9.85 o
  18   1   6      981.28      995.11     23.49 o
  19   1   6      176.70      223.68     11.19 o
  20   1   6       22.67       28.98      5.60 o
  21   1   6       25.72       19.00      5.70 o
 -21   2   6      197.81      228.63     12.25 o
 -20   2   6        0.08        3.37      5.35 o
 -19   2   6        8.24        2.61      5.54 o
 -18   2   6       12.14       11.83      5.33 o
 -17   2   6       57.41       47.18      5.06 o
 -16   2   6       49.78       44.52      5.60 o
 -15   2   6        9.32        7.92      4.47 o
 -14   2   6       26.74       30.12      4.85 o
 -13   2   6      344.68      360.03     10.17 o
 -12   2   6      322.93      325.99      9.76 o
 -11   2   6      133.44      165.28      6.25 o
 -10   2   6       23.75       27.04      2.89 o
  -9   2   6      101.64      102.60      4.37 o
  -8   2   6        0.42       -0.22      1.74 o
  -7   2   6     2743.08     2874.64     56.49 o
  -6   2   6      830.64      813.05     16.55 o
  -5   2   6      785.09      856.19     14.78 o
  -4   2   6      523.83      550.57     10.22 o
  -3   2   6       81.01       85.18      2.72 o
  -2   2   6      345.95      376.90      6.69 o
  -1   2   6      148.19      166.82      3.41 o
   0   2   6     1542.17     1748.75     24.26 o
   1   2   6       48.88       64.09      2.08 o
   2   2   6       42.50       44.53      1.56 o
   3   2   6     2764.48     3061.70     43.16 o
   4   2   6     1060.44     1178.44     17.02 o
   5   2   6      964.14      974.23     14.48 o
   6   2   6     1238.88     1277.80     18.39 o
   7   2   6     3520.27     3601.91     61.93 o
   8   2   6       29.03       34.35      2.70 o
   9   2   6      154.82      151.82      5.59 o
  10   2   6       19.88       19.22      2.94 o
  11   2   6      306.09      331.76      9.33 o
  12   2   6      331.81      318.58      9.43 o
  13   2   6      494.19      456.85     12.16 o
  14   2   6     1202.73     1116.66     24.16 o
  15   2   6      482.70      500.58     13.63 o
  16   2   6        4.79        2.58      3.84 o
  17   2   6      370.31      372.81     11.99 o
  18   2   6      883.40      914.45     21.93 o
  19   2   6       11.53        8.13      4.71 o
  20   2   6        3.90        2.32      7.36 o
  21   2   6        1.80        4.70      7.68 o
 -19   3   6       13.71       22.50      7.70 o
 -18   3   6       32.03       34.43      7.86 o
 -17   3   6       23.88       32.77      7.56 o
 -16   3   6      142.15      101.30      7.51 o
 -15   3   6        8.94        9.26      4.52 o
 -14   3   6       60.64       55.11      5.69 o
 -13   3   6        7.08        2.57      3.77 o
 -12   3   6      110.11       97.87      7.01 o
 -11   3   6       22.41       28.31      5.00 o
 -10   3   6        0.60        0.49      3.14 o
  -9   3   6        4.54        3.50      2.56 o
  -8   3   6       13.83       15.96      2.80 o
  -7   3   6      666.58      713.05     17.93 o
  -6   3   6      141.33      136.72      4.47 o
  -5   3   6     1438.48     1480.10     25.10 o
  -4   3   6      999.35     1141.30     20.34 o
  -3   3   6       45.01       53.41      2.81 o
  -2   3   6     1499.73     1641.16     42.32 o
  -1   3   6      277.56      284.68      8.79 o
   0   3   6      578.86      623.02     15.62 o
   1   3   6      582.02      612.87     11.34 o
   2   3   6       88.13      101.57      2.84 o
   3   3   6       23.28       17.20      1.63 o
   4   3   6       31.83       44.54      2.06 o
   5   3   6      380.68      344.05      6.30 o
   6   3   6      140.37      122.41      5.00 o
   7   3   6      647.09      629.89     11.95 o
   8   3   6      303.81      292.17      6.33 o
   9   3   6     3612.67     3499.69     52.30 o
  10   3   6     5390.09     5197.51     84.00 o
  11   3   6       24.74       26.42      3.61 o
  12   3   6      180.65      191.12      8.71 o
  13   3   6       34.81       35.38      5.34 o
  14   3   6       62.23       60.93     16.64 o
  15   3   6        3.13       -5.55      5.55 o
  16   3   6        3.50        2.01      6.68 o
  17   3   6       30.58       26.09      7.22 o
  18   3   6        4.83       -9.06      9.09 o
  19   3   6      104.62      100.08     11.08 o
 -17   4   6       58.84       43.04      8.51 o
 -16   4   6       24.86       28.29      7.72 o
 -15   4   6        0.30       -4.20      4.20 o
 -14   4   6       37.42       33.63      5.39 o
 -13   4   6        0.91        0.12      4.09 o
 -12   4   6      454.09      384.69     12.93 o
 -11   4   6       28.08       16.32      8.70 o
 -10   4   6       25.74       33.65      4.76 o
  -9   4   6       34.11       34.35      4.62 o
  -8   4   6      457.36      503.19     14.30 o
  -7   4   6     1232.11     1324.41     30.56 o
  -6   4   6       66.83       73.61      4.81 o
  -5   4   6      129.08      147.87      5.15 o
  -4   4   6       20.75       26.18      2.38 o
  -3   4   6       25.49       22.76      3.74 o
  -2   4   6        1.02        0.39      2.99 o
  -1   4   6       33.12       34.38      4.03 o
   0   4   6        7.28        6.36      2.59 o
   1   4   6      125.40      121.59      5.35 o
   2   4   6        3.55        4.09      1.63 o
   3   4   6        0.80        0.19      1.79 o
   4   4   6      165.51      165.71      5.13 o
   5   4   6      938.90      951.58     19.63 o
   6   4   6     6585.29     6645.02    119.01 o
   7   4   6        0.45       -2.62      2.62 o
   8   4   6        0.17       -3.53      3.53 o
   9   4   6        8.46        7.31      4.11 o
  10   4   6       27.68       26.55      5.60 o
  11   4   6        0.53       -3.10      7.75 o
  12   4   6      126.95      116.05      9.12 o
  13   4   6        4.27       12.65      6.27 o
  14   4   6      264.32      246.91     13.59 o
  15   4   6       53.66       38.80      7.58 o
  16   4   6      249.66      207.74     20.18 o
  17   4   6      332.00      333.06     17.33 o
 -14   5   6       17.09       24.99      5.71 o
 -13   5   6        0.15       -0.63      4.68 o
 -12   5   6      118.63      122.53      8.26 o
 -11   5   6        3.39        6.14      4.63 o
 -10   5   6      361.01      345.52     12.44 o
  -9   5   6       21.19       17.52      4.60 o
  -8   5   6      249.78      222.90      9.32 o
  -7   5   6      172.30      136.46      7.12 o
  -6   5   6      379.40      389.08     12.05 o
  -5   5   6       26.54       31.94      4.00 o
  -4   5   6        5.40       -0.64      6.07 o
  -3   5   6       76.24       88.59      7.74 o
  -2   5   6      194.16      198.10     10.79 o
  -1   5   6       42.46       46.08      6.35 o
   0   5   6       70.07       82.70      7.56 o
   1   5   6     1115.66     1154.75     23.93 o
   2   5   6      466.52      481.45     11.65 o
   3   5   6      758.44      751.19     16.37 o
   4   5   6      141.34      138.93      7.02 o
   5   5   6       11.06        4.77      4.78 o
   6   5   6       11.94        7.18      6.48 o
   7   5   6        2.42        2.24      5.89 o
   8   5   6       20.27       16.41      4.72 o
   9   5   6      131.07      143.59      8.16 o
  10   5   6        0.76        2.77      8.74 o
  11   5   6        1.99       -4.54      6.81 o
  12   5   6       45.54       43.83      7.47 o
  13   5   6       16.15       14.86      6.85 o
  14   5   6      331.80      396.05     18.18 o
  -8   6   6       96.03       98.94     10.84 o
  -7   6   6        1.52       -2.78      7.08 o
  -6   6   6       47.83       54.60      7.98 o
  -5   6   6      118.23      126.74     17.40 o
  -4   6   6       50.34       70.41     14.26 o
  -3   6   6      919.02      932.33     30.35 o
  -2   6   6      293.27      264.91     13.90 o
  -1   6   6       54.70       41.15      7.23 o
   0   6   6       77.75       80.94      6.63 o
   1   6   6        1.64        7.74      5.83 o
   2   6   6       17.69       20.64      6.48 o
   3   6   6        4.45        0.84      5.73 o
   4   6   6        8.84        5.54      6.31 o
   5   6   6       27.53       24.67      6.87 o
   6   6   6       76.43       77.96      8.75 o
   7   6   6        4.32       -4.22      6.09 o
   8   6   6        2.14       -4.21      4.73 o
 -21   0   7      161.63      179.80     12.97 o
 -19   0   7      101.37      111.92     10.15 o
 -17   0   7      224.36      251.95     13.53 o
 -15   0   7     2011.59     2042.20     57.44 o
 -13   0   7       32.34       29.00     12.11 o
 -11   0   7       26.06       25.10      9.11 o
  -9   0   7      211.29      153.96      7.63 o
  -7   0   7      329.54      410.17     13.55 o
  -5   0   7     6528.22     6666.57    176.24 o
  -3   0   7      507.12      514.52     10.68 o
  -1   0   7     4206.53     4197.31     84.67 o
   1   0   7      343.25      350.76      6.40 o
   3   0   7     1548.81     1622.19     24.32 o
   5   0   7       26.05       26.98      2.17 o
   7   0   7      159.44      138.68      7.38 o
   9   0   7      316.76      320.83     12.30 o
  11   0   7      621.84      594.32     19.70 o
  13   0   7      367.88      370.26     14.87 o
  15   0   7        8.23        6.45      5.20 o
  17   0   7       43.88       49.50      7.75 o
  19   0   7      203.74      210.62     13.58 o
  21   0   7       60.46       61.40     10.00 o
 -22   1   7       10.66        6.30      6.23 o
 -21   1   7      183.98      191.07      9.54 o
 -20   1   7       72.76       63.39      6.38 o
 -19   1   7       31.53       26.07      4.99 o
 -18   1   7       13.32       21.14      4.44 o
 -17   1   7      261.37      268.77      9.87 o
 -16   1   7        0.10        4.49      3.62 o
 -15   1   7      106.37      112.09      6.08 o
 -14   1   7      164.87      139.85      6.37 o
 -13   1   7       68.60       74.89      4.76 o
 -12   1   7      664.71      611.97     14.40 o
 -11   1   7        0.26        2.45      2.44 o
 -10   1   7      170.24      144.11      5.66 o
  -9   1   7      398.31      422.78     10.22 o
  -8   1   7      742.98      756.81     15.80 o
  -7   1   7      684.02      679.04     13.01 o
  -6   1   7       73.95       77.83      3.16 o
  -5   1   7      330.26      297.49      6.95 o
  -4   1   7       73.04       79.93      2.48 o
  -3   1   7        0.30        0.26      1.10 o
  -2   1   7       35.19       30.57      1.39 o
  -1   1   7     1296.35     1376.53     16.99 o
   0   1   7     3137.65     3116.39     37.35 o
   1   1   7        2.14        6.64      1.23 o
   2   1   7     2485.53     2530.08     34.22 o
   3   1   7       54.07       64.78      2.16 o
   4   1   7      699.04      686.41     12.06 o
   5   1   7      295.40      327.40      5.73 o
   6   1   7      208.45      208.61      4.38 o
   7   1   7      622.41      698.86     11.75 o
   8   1   7       23.49       31.66      3.11 o
   9   1   7      251.60      265.82      8.46 o
  10   1   7      104.31      128.59      5.46 o
  11   1   7        1.05        4.65      2.70 o
  12   1   7       21.30       23.20      3.47 o
  13   1   7       26.92       28.90      3.92 o
  14   1   7       53.99       53.39      6.40 o
  15   1   7      139.88      134.61      6.73 o
  16   1   7        5.92       -0.47      5.37 o
  17   1   7      410.12      408.52     12.81 o
  18   1   7      103.51      102.86      6.96 o
  19   1   7      243.38      253.57     10.66 o
  20   1   7       80.39       88.97      7.25 o
  21   1   7       27.18       33.53      7.90 o
 -21   2   7      257.60      304.09     14.01 o
 -20   2   7       50.86       71.50      7.56 o
 -19   2   7       47.74       48.28      6.48 o
 -18   2   7        0.90        1.11      4.82 o
 -17   2   7       28.74       33.81      5.54 o
 -16   2   7      152.07      138.46      9.72 o
 -15   2   7        3.74        1.62      3.30 o
 -14   2   7       33.62       27.94      3.81 o
 -13   2   7        1.50        5.37      3.08 o
 -12   2   7       92.90       85.37      4.78 o
 -11   2   7        0.26        1.56      2.51 o
 -10   2   7        9.62        7.21      2.50 o
  -9   2   7      305.24      293.25      7.87 o
  -8   2   7      135.51      143.84      6.55 o
  -7   2   7      618.96      621.16     11.80 o
  -6   2   7      234.29      233.92      6.45 o
  -5   2   7        6.20        8.33      1.44 o
  -4   2   7       90.15       87.05      3.15 o
  -3   2   7       28.54       49.16      2.18 o
  -2   2   7      321.59      368.68      9.71 o
  -1   2   7       26.79       22.73      1.33 o
   0   2   7      108.64      145.72      3.38 o
   1   2   7     3459.21     4035.72     54.62 o
   2   2   7      273.33      320.23      5.30 o
   3   2   7      150.71      145.07      4.00 o
   4   2   7      139.26      112.64      3.21 o
   5   2   7     2659.75     2818.14     58.43 o
   6   2   7      303.95      261.76      6.97 o
   7   2   7      710.15      712.55     13.54 o
   8   2   7       15.78       14.84      2.38 o
   9   2   7        6.93       13.48      2.42 o
  10   2   7      444.67      437.72     13.51 o
  11   2   7       55.30       66.83      4.34 o
  12   2   7      117.67      127.69      6.02 o
  13   2   7      663.49      667.36     17.15 o
  14   2   7     3128.86     2907.55     55.68 o
  15   2   7      181.51      210.47      8.46 o
  16   2   7      341.07      334.37     10.98 o
  17   2   7       13.57        7.40      4.37 o
  18   2   7        7.68       15.63      6.57 o
  19   2   7        4.73        4.05      4.77 o
  20   2   7       24.55       33.63      9.98 o
 -19   3   7      109.29       98.49     15.40 o
 -18   3   7       16.40       16.38      7.11 o
 -17   3   7       33.62       25.33      7.08 o
 -16   3   7      260.91      216.15     10.49 o
 -15   3   7       22.18       17.08      4.89 o
 -14   3   7       50.58       56.70      5.70 o
 -13   3   7      103.22       85.55      6.21 o
 -12   3   7       82.47       77.21      8.18 o
 -11   3   7        0.79       -2.27      3.26 o
 -10   3   7       20.75       23.38      3.94 o
  -9   3   7        3.34        2.92      2.67 o
  -8   3   7      624.64      633.16     20.49 o
  -7   3   7        1.91        1.54      2.65 o
  -6   3   7      332.81      336.83      9.54 o
  -5   3   7      322.60      369.78      7.87 o
  -4   3   7     1271.62     1293.27     22.14 o
  -3   3   7      996.37     1052.42     16.71 o
  -2   3   7     2023.25     2190.26     53.12 o
  -1   3   7      317.96      302.70      7.98 o
   0   3   7       17.35       21.41      2.56 o
   1   3   7       12.26       10.60      1.61 o
   2   3   7       55.48       51.44      1.94 o
   3   3   7       98.83       94.21      2.84 o
   4   3   7      148.58      134.04      3.52 o
   5   3   7       64.98       61.20      4.33 o
   6   3   7        8.19        5.01      1.66 o
   7   3   7      108.83      100.27      3.07 o
   8   3   7     1121.12     1128.34     18.26 o
   9   3   7     7331.40     7048.28    102.99 o
  10   3   7        0.12        5.85      2.24 o
  11   3   7     1994.49     1876.66     42.57 o
  12   3   7       66.71       64.59      8.83 o
  13   3   7      103.45      108.78      6.87 o
  14   3   7       20.88       28.28      9.04 o
  15   3   7        2.60       -5.29      5.47 o
  16   3   7        0.00        7.95      6.06 o
  17   3   7        3.51        1.60      6.35 o
  18   3   7        9.43        8.46      7.07 o
  19   3   7       39.46       48.23     17.70 o
 -17   4   7       34.07       42.46      8.33 o
 -16   4   7       33.65       21.44      7.23 o
 -15   4   7        4.94       -0.19      5.92 o
 -14   4   7        0.24       -3.48      4.31 o
 -13   4   7      118.57      112.80      7.71 o
 -12   4   7      117.71      112.72      7.32 o
 -11   4   7      145.00      129.92      7.31 o
 -10   4   7        0.89       -0.22      3.74 o
  -9   4   7      356.15      333.50     11.33 o
  -8   4   7      430.89      405.13     14.67 o
  -7   4   7     1734.53     1688.19     38.06 o
  -6   4   7      257.12      268.67      9.16 o
  -5   4   7        4.80        4.38      2.27 o
  -4   4   7       12.66       16.96      2.77 o
  -3   4   7        0.02       -2.62      3.91 o
  -2   4   7      138.26      151.98      7.04 o
  -1   4   7       42.39       52.25      6.24 o
   0   4   7        6.09        5.50      3.29 o
   1   4   7      983.91     1075.54     25.75 o
   2   4   7        6.99        6.07      1.66 o
   3   4   7       28.05       29.45      3.33 o
   4   4   7     1925.10     1917.68     32.28 o
   5   4   7      477.25      474.78     11.39 o
   6   4   7     5105.97     5068.24     93.83 o
   7   4   7       51.70       55.03      5.15 o
   8   4   7       36.33       40.28      4.94 o
   9   4   7        5.29       -0.70      4.07 o
  10   4   7        5.06        8.44      4.13 o
  11   4   7        8.43        1.96      7.97 o
  12   4   7       33.56       25.07      6.35 o
  13   4   7      570.44      506.72     24.76 o
  14   4   7      469.41      379.80     26.27 o
  15   4   7      125.51      113.27     15.35 o
  16   4   7       99.12      111.40     10.80 o
  17   4   7      109.60      109.59     11.00 o
 -14   5   7       49.06       76.24      7.36 o
 -13   5   7        5.26        1.23      5.94 o
 -12   5   7       16.41       15.88      5.20 o
 -11   5   7       46.62       57.90      6.22 o
 -10   5   7      818.91      781.42     21.24 o
  -9   5   7        3.16        2.96      5.34 o
  -8   5   7       64.98       56.41      5.39 o
  -7   5   7       77.47       62.36      5.29 o
  -6   5   7        5.76        2.39      5.61 o
  -5   5   7       79.01       81.06      5.31 o
  -4   5   7       37.35       32.46      6.21 o
  -3   5   7       99.08      104.17     10.65 o
  -2   5   7        1.53       -1.48      5.02 o
  -1   5   7       48.99       49.25      6.65 o
   0   5   7      172.01      175.16     10.64 o
   1   5   7     1460.80     1464.15     34.41 o
   2   5   7      368.44      356.90     12.38 o
   3   5   7       13.61       16.84      3.60 o
   4   5   7      497.61      471.45     13.72 o
   5   5   7        0.04       -3.54      3.54 o
   6   5   7        4.01        1.26      3.86 o
   7   5   7      150.12      142.30      7.79 o
   8   5   7       19.22       12.77      4.54 o
   9   5   7       45.59       47.94      7.66 o
  10   5   7        5.57        9.66      7.53 o
  11   5   7        0.15       -2.23      5.44 o
  12   5   7        1.88        4.05      5.96 o
  13   5   7       48.96       34.57      7.68 o
  -8   6   7       32.93       38.71      7.83 o
  -7   6   7      346.87      370.39     17.41 o
  -6   6   7      150.91      168.82     18.22 o
  -5   6   7       40.77       32.33      7.70 o
  -4   6   7      425.79      421.47     18.32 o
  -3   6   7        9.81       17.98      6.69 o
  -2   6   7       19.94       15.64      6.49 o
  -1   6   7        0.47        3.21     12.97 o
   0   6   7       60.90       65.44      8.54 o
   1   6   7       26.54       19.03      6.66 o
   2   6   7        1.04       -5.59      5.59 o
   3   6   7       14.57        4.60      7.25 o
   4   6   7        3.10        3.88      8.59 o
   5   6   7      196.41      198.37     12.52 o
   6   6   7       93.64       90.35     14.81 o
   7   6   7       81.74       82.70     16.44 o
   8   6   7       19.99       25.84      5.58 o
 -22   0   8       37.08       49.97      8.96 o
 -20   0   8        0.00        5.55      6.46 o
 -18   0   8       96.24      102.72     12.87 o
 -16   0   8       71.60       68.56      7.70 o
 -14   0   8     2704.73     2583.09     85.61 o
 -12   0   8        2.95        7.13      3.97 o
 -10   0   8      139.22      169.66      8.64 o
  -8   0   8      708.02      893.59     25.87 o
  -6   0   8      393.19      419.25     13.59 o
  -4   0   8     7806.55     7575.69    208.75 o
  -2   0   8    13662.95    13258.27    521.42 o
   0   0   8      886.34      875.51     21.99 o
   2   0   8      827.86      956.66     17.85 o
   4   0   8      865.13      912.97     17.55 o
   6   0   8     1338.27     1440.62     31.41 o
   8   0   8     4437.36     4697.71    120.88 o
  10   0   8     1291.08     1323.01     40.85 o
  12   0   8       14.70        8.77      4.48 o
  14   0   8      321.40      320.05     14.35 o
  16   0   8        2.40        4.72      5.63 o
  18   0   8      215.49      236.72     15.28 o
  20   0   8       26.34       20.43      8.13 o
 -22   1   8        0.09        2.62      6.00 o
 -21   1   8       80.16       98.24      7.54 o
 -20   1   8      109.03      103.35      7.30 o
 -19   1   8      125.72      140.38      7.80 o
 -18   1   8      204.81      221.35      9.17 o
 -17   1   8      170.83      187.63      8.29 o
 -16   1   8      216.61      213.66      8.63 o
 -15   1   8      369.44      362.84     10.95 o
 -14   1   8      132.27      120.41      6.10 o
 -13   1   8       36.90       42.04      4.08 o
 -12   1   8        5.56        2.79      2.84 o
 -11   1   8        6.20        6.81      2.75 o
 -10   1   8      106.25       79.10      4.37 o
  -9   1   8      264.28      273.68      7.63 o
  -8   1   8        0.26        1.65      2.10 o
  -7   1   8     3430.64     3533.13     64.41 o
  -6   1   8     2246.26     2231.20     37.08 o
  -5   1   8        5.65        3.82      1.71 o
  -4   1   8      126.98      130.28      3.86 o
  -3   1   8        1.08       -0.33      1.15 o
  -2   1   8      134.19      111.84      2.61 o
  -1   1   8     2669.58     2822.85     36.07 o
   0   1   8     2288.45     2419.60     29.28 o
   1   1   8     2892.24     2984.26     40.15 o
   2   1   8     3520.20     3679.39     55.13 o
   3   1   8       41.96       40.83      1.99 o
   4   1   8      498.27      544.22      9.47 o
   5   1   8     1058.66     1181.33     17.05 o
   6   1   8      152.91      169.74      4.24 o
   7   1   8     1122.64     1216.55     19.21 o
   8   1   8        0.16        2.00      1.59 o
   9   1   8      193.58      234.50      7.25 o
  10   1   8       18.72       13.59      2.78 o
  11   1   8       25.57       25.25      3.38 o
  12   1   8        7.55        0.61      3.33 o
  13   1   8      183.02      180.29      7.39 o
  14   1   8        0.65       -3.13      3.13 o
  15   1   8      229.49      217.29      8.80 o
  16   1   8        8.19       -3.82      3.82 o
  17   1   8      395.19      368.17     12.95 o
  18   1   8      488.12      512.51     16.71 o
  19   1   8       31.83       27.28      5.42 o
  20   1   8       32.78       50.33      6.50 o
  21   1   8       56.32       59.66      9.78 o
 -21   2   8        8.54       12.77      6.49 o
 -20   2   8        2.89        6.45      5.80 o
 -19   2   8       13.44       14.21     10.73 o
 -18   2   8        1.20        4.91      5.27 o
 -17   2   8       52.93       50.32      6.06 o
 -16   2   8       27.54       22.90      4.23 o
 -15   2   8       16.56       19.14      3.74 o
 -14   2   8      144.30      129.02      6.21 o
 -13   2   8      918.58      851.82     18.94 o
 -12   2   8      451.07      463.08     11.80 o
 -11   2   8      191.06      197.78      6.90 o
 -10   2   8      422.38      475.71     11.44 o
  -9   2   8      125.46      111.53      4.72 o
  -8   2   8       74.22       70.79      3.21 o
  -7   2   8       10.19        9.16      1.94 o
  -6   2   8      169.16      166.25      5.44 o
  -5   2   8      264.82      252.26      4.95 o
  -4   2   8      136.77      151.37      4.72 o
  -3   2   8      486.05      530.24     10.89 o
  -2   2   8      490.84      498.97      9.28 o
  -1   2   8      606.34      658.77     10.09 o
   0   2   8        0.16       -0.49      1.26 o
   1   2   8     9597.73    10690.73    146.16 o
   2   2   8     1938.57     2067.15     26.92 o
   3   2   8        0.01        2.02      1.10 o
   4   2   8       58.85       74.78      3.23 o
   5   2   8      616.95      587.29     10.26 o
   6   2   8        2.13        5.70      1.77 o
   7   2   8        2.10       -1.81      1.88 o
   8   2   8       38.82       46.17      3.14 o
   9   2   8        0.02        1.22      2.13 o
  10   2   8        5.58        6.42      2.77 o
  11   2   8        0.37       -3.74      4.06 o
  12   2   8      845.87      817.56     18.41 o
  13   2   8      140.75      147.92      6.83 o
  14   2   8      990.35      874.22     20.10 o
  15   2   8       38.00       35.14      5.43 o
  16   2   8       49.91       57.00      5.89 o
  17   2   8        0.66        2.88      4.10 o
  18   2   8        0.40       -2.85      4.47 o
  19   2   8      140.43      123.32     12.02 o
  20   2   8        5.45        8.27      8.81 o
 -19   3   8       60.47       72.32     14.81 o
 -18   3   8        2.53        5.10      6.59 o
 -17   3   8       37.26       17.37      6.69 o
 -16   3   8      205.38      166.18      9.03 o
 -15   3   8        1.81        4.53      4.35 o
 -14   3   8       82.44       75.71      6.19 o
 -13   3   8        0.46       -2.41      4.32 o
 -12   3   8       16.49       13.56      4.15 o
 -11   3   8        0.48        3.04      3.54 o
 -10   3   8        1.76        0.57      3.65 o
  -9   3   8       59.12       68.88      4.23 o
  -8   3   8       30.03       26.44      3.10 o
  -7   3   8      129.18      141.47      4.92 o
  -6   3   8      498.55      526.24     12.49 o
  -5   3   8      574.04      571.39     11.13 o
  -4   3   8      616.89      699.32     12.98 o
  -3   3   8        2.63        0.59      1.64 o
  -2   3   8     1062.00     1161.46     18.31 o
  -1   3   8        3.90        2.56      1.47 o
   0   3   8      190.07      241.08      5.04 o
   1   3   8       54.28       50.92      2.29 o
   2   3   8        0.96       -0.40      1.26 o
   3   3   8      141.82      122.68      3.99 o
   4   3   8        1.73        0.00      2.07 o
   5   3   8      382.47      398.11      8.66 o
   6   3   8       81.04       83.37      3.71 o
   7   3   8      404.82      368.37      7.54 o
   8   3   8      227.66      216.50      6.36 o
   9   3   8     1752.66     1703.79     29.71 o
  10   3   8      626.66      616.97     14.87 o
  11   3   8       43.31       42.82      6.71 o
  12   3   8      298.93      282.18     10.71 o
  13   3   8        0.66        3.00      4.48 o
  14   3   8        1.23        4.42      5.63 o
  15   3   8       15.48        7.53      6.66 o
  16   3   8       26.93       26.67      7.05 o
  17   3   8        1.19       -3.22     13.22 o
  18   3   8        6.01       14.49      7.55 o
  19   3   8        5.61       11.06      7.99 o
 -17   4   8        2.34        8.47      7.05 o
 -16   4   8       32.40       14.76      7.13 o
 -15   4   8       19.04       12.42      6.36 o
 -14   4   8        0.00        1.20      4.42 o
 -13   4   8       91.08       75.49      6.48 o
 -12   4   8       26.05       20.96      4.96 o
 -11   4   8       19.98       13.90      7.61 o
 -10   4   8      154.04      157.22      8.02 o
  -9   4   8      302.37      282.38     10.33 o
  -8   4   8       28.54       34.03      4.57 o
  -7   4   8      597.16      606.26     16.40 o
  -6   4   8      115.00      101.74      7.17 o
  -5   4   8       19.67       15.06      2.56 o
  -4   4   8       52.14       60.32      5.32 o
  -3   4   8        3.52       -1.60      4.38 o
  -2   4   8       24.73       24.06      5.20 o
  -1   4   8      252.97      260.04     12.10 o
   0   4   8       90.55       82.64      5.48 o
   1   4   8       58.35       59.46      2.87 o
   2   4   8      182.41      173.62      4.96 o
   3   4   8        2.63        0.63      3.32 o
   4   4   8      255.65      248.35      8.96 o
   5   4   8       24.23       21.00      5.91 o
   6   4   8      806.64      810.17     20.75 o
   7   4   8       19.95       11.09      4.09 o
   8   4   8      366.54      367.07     12.31 o
   9   4   8       30.67       32.34      6.12 o
  10   4   8        8.57       11.29      4.57 o
  11   4   8      169.90      147.58      9.70 o
  12   4   8       79.11       82.37     13.20 o
  13   4   8       69.04       59.58      8.09 o
  14   4   8      107.96       95.74     15.72 o
  15   4   8        8.34       12.85      6.76 o
  16   4   8       43.43       29.90      8.27 o
 -14   5   8        1.06       -5.11      5.11 o
 -13   5   8      125.29      114.62      8.03 o
 -12   5   8        6.47        2.97      4.79 o
 -11   5   8        1.17        4.05      4.68 o
 -10   5   8       26.29       26.70      7.48 o
  -9   5   8       16.72       12.34      5.37 o
  -8   5   8       48.44       45.20      5.09 o
  -7   5   8       57.07       57.61      5.12 o
  -6   5   8        5.17       -1.35      3.55 o
  -5   5   8      133.18      150.08      9.98 o
  -4   5   8       14.04       18.67      5.89 o
  -3   5   8      238.51      261.20     28.32 o
  -2   5   8      134.80      123.75      9.05 o
  -1   5   8       35.49       35.95      8.07 o
   0   5   8      100.20       95.82      8.42 o
   1   5   8       39.66       49.34      5.39 o
   2   5   8      230.74      222.14     12.09 o
   3   5   8       26.73       19.73      4.14 o
   4   5   8      146.01      160.23      7.48 o
   5   5   8       74.34       63.89      5.48 o
   6   5   8       17.95       22.19      4.59 o
   7   5   8       15.75       14.85      4.54 o
   8   5   8        8.62        5.69      7.30 o
   9   5   8       50.61       50.37      6.24 o
  10   5   8       36.07       38.98      5.83 o
  11   5   8        6.84        6.69      5.97 o
  12   5   8        3.34       -3.97      9.95 o
  13   5   8        0.04       -3.66      6.48 o
  -8   6   8       14.61       20.06     11.54 o
  -7   6   8       75.96       76.08      9.24 o
  -6   6   8       42.15       41.35      7.93 o
  -5   6   8      296.80      297.59     15.72 o
  -4   6   8        0.27       11.35      7.80 o
  -3   6   8       85.24       77.16     16.81 o
  -2   6   8      280.86      315.21     15.50 o
  -1   6   8        2.90        4.98      5.97 o
   0   6   8        3.67       -2.80      5.36 o
   1   6   8        0.24       -6.59      6.59 o
   2   6   8        2.42       -4.73      6.29 o
   3   6   8        4.62        4.24      6.30 o
   4   6   8        0.19        0.91      6.01 o
   5   6   8       24.97       28.60      7.24 o
   6   6   8        0.02        1.93      6.58 o
   7   6   8        3.45        2.59     16.39 o
 -21   0   9       15.16       12.12     10.10 o
 -19   0   9     1092.92     1245.54     39.69 o
 -17   0   9     1250.83     1200.55     37.52 o
 -15   0   9     2773.02     2806.17     76.50 o
 -13   0   9       92.17       83.50     13.17 o
 -11   0   9        5.99       -1.59      9.01 o
  -9   0   9      695.34      821.96     24.56 o
  -7   0   9     1026.62     1008.85     46.94 o
  -5   0   9     6329.27     5989.35    151.87 o
  -3   0   9    14940.45    15812.25    434.00 o
  -1   0   9     1093.64     1123.02     22.75 o
   1   0   9     1211.63     1136.40     19.29 o
   3   0   9      539.64      549.41     10.14 o
   5   0   9        3.03        2.79      1.81 o
   7   0   9      985.14      923.22     35.95 o
   9   0   9     1850.06     1973.03     59.77 o
  11   0   9     1947.07     2069.22     56.80 o
  13   0   9        0.43       -1.13      4.50 o
  15   0   9      258.98      252.11     13.15 o
  17   0   9       42.91       39.74      7.63 o
  19   0   9        0.00        7.33      7.14 o
  21   0   9       22.77       31.07     19.78 o
 -21   1   9       19.98       10.06      9.13 o
 -20   1   9      205.02      240.40     10.33 o
 -19   1   9      281.79      309.07     12.09 o
 -18   1   9      112.51      116.33      6.98 o
 -17   1   9       41.35       55.26      5.30 o
 -16   1   9      148.15      148.21      7.12 o
 -15   1   9       15.66       17.50      4.04 o
 -14   1   9     1253.14     1246.55     37.32 o
 -13   1   9      617.98      618.73     14.95 o
 -12   1   9      352.16      320.27     10.51 o
 -11   1   9     1850.82     1684.04     33.47 o
 -10   1   9      430.71      410.19     13.75 o
  -9   1   9      171.79      205.71      6.54 o
  -8   1   9       25.56       13.06      2.40 o
  -7   1   9     1654.33     1724.25     32.75 o
  -6   1   9      907.37      959.32     17.12 o
  -5   1   9      241.74      235.26      9.20 o
  -4   1   9      221.84      252.51      5.76 o
  -3   1   9       73.56       58.37      2.57 o
  -2   1   9       25.30       33.72      1.65 o
  -1   1   9      542.61      580.00      8.42 o
   0   1   9      658.84      681.33      9.11 o
   1   1   9    10377.86    10837.79    128.13 o
   2   1   9     1164.82     1218.79     17.39 o
   3   1   9      197.86      196.21      8.34 o
   4   1   9       92.22      103.50      3.43 o
   5   1   9      444.24      478.86      8.80 o
   6   1   9       14.41       17.58      1.72 o
   7   1   9       45.54       47.49      3.39 o
   8   1   9      185.46      223.70      5.37 o
   9   1   9       44.27       59.29      3.83 o
  10   1   9      791.16      811.21     17.72 o
  11   1   9      262.14      273.74      8.55 o
  12   1   9        5.15        5.06      3.20 o
  13   1   9       73.09       75.04      5.22 o
  14   1   9        1.24       -2.75      3.27 o
  15   1   9      190.84      194.84      9.67 o
  16   1   9        5.67        7.94      4.34 o
  17   1   9       63.06       54.67      5.77 o
  18   1   9       87.24       81.98      6.53 o
  19   1   9        0.18       -4.43      4.43 o
  20   1   9        0.09       -3.36      4.85 o
  21   1   9       34.31       35.13      7.93 o
 -21   2   9       18.07        4.92      6.23 o
 -20   2   9        0.86       -1.49      5.32 o
 -19   2   9       72.00       74.24      7.44 o
 -18   2   9        0.08        2.15      4.83 o
 -17   2   9        8.57        7.26      4.84 o
 -16   2   9       55.55       59.37     11.56 o
 -15   2   9       17.76       22.07      3.99 o
 -14   2   9      690.48      614.79     15.16 o
 -13   2   9       38.85       41.69      4.10 o
 -12   2   9      130.56      133.33      5.91 o
 -11   2   9     1309.82     1265.82     32.80 o
 -10   2   9        3.93        7.55      2.62 o
  -9   2   9       19.82       25.64      3.25 o
  -8   2   9       46.65       56.07      2.98 o
  -7   2   9      145.78      125.99      4.21 o
  -6   2   9      368.32      329.99      9.74 o
  -5   2   9       49.12       34.11      2.65 o
  -4   2   9       32.39       27.98      1.67 o
  -3   2   9       22.07       18.94      2.03 o
  -2   2   9      123.02      137.58      4.08 o
  -1   2   9      311.96      342.09      6.48 o
   0   2   9     4209.63     4624.05     78.33 o
   1   2   9        7.03        1.58      1.48 o
   2   2   9      744.03      837.30     13.80 o
   3   2   9     3862.72     3926.72     57.86 o
   4   2   9        2.41        4.56      1.69 o
   5   2   9      886.14      893.59     14.76 o
   6   2   9      211.01      178.66      5.54 o
   7   2   9      163.84      165.76      5.34 o
   8   2   9        3.33        3.12      2.13 o
   9   2   9       88.03       86.69      4.07 o
  10   2   9       57.59       57.81      3.70 o
  11   2   9       37.24       22.51      3.70 o
  12   2   9      138.49      162.72      6.94 o
  13   2   9      436.32      421.27     11.91 o
  14   2   9      261.12      250.96      9.16 o
  15   2   9       20.39       21.76      4.31 o
  16   2   9      264.91      254.43      9.74 o
  17   2   9      120.89      136.99      7.60 o
  18   2   9       40.21       27.84      5.56 o
  19   2   9       75.69       72.60      8.02 o
  20   2   9       25.86       45.26      9.35 o
 -19   3   9       10.76       10.10      7.16 o
 -18   3   9        0.61       -6.37      6.37 o
 -17   3   9       44.30       44.76      8.00 o
 -16   3   9       85.03       97.18      7.33 o
 -15   3   9       78.22       59.59      8.48 o
 -14   3   9        4.91        7.18      4.36 o
 -13   3   9       19.53       20.32      4.81 o
 -12   3   9        8.04        4.38      3.94 o
 -11   3   9        3.64        2.28      3.55 o
 -10   3   9        5.85        0.78      3.74 o
  -9   3   9       78.90       81.03      4.58 o
  -8   3   9      249.86      269.64      7.91 o
  -7   3   9      140.15      147.99      5.09 o
  -6   3   9       23.92       25.70      2.59 o
  -5   3   9       10.80       16.08      2.24 o
  -4   3   9       38.20       47.95      2.73 o
  -3   3   9      107.92       96.64      3.48 o
  -2   3   9       89.88      103.87      4.33 o
  -1   3   9      231.94      290.15      6.38 o
   0   3   9        0.59        0.12      1.59 o
   1   3   9       48.85       49.61      3.69 o
   2   3   9        6.45        1.81      1.47 o
   3   3   9       59.67       63.61      3.91 o
   4   3   9      105.14      104.60      3.97 o
   5   3   9        2.51        3.17      2.19 o
   6   3   9      357.89      344.81      8.19 o
   7   3   9     1006.31     1034.63     24.71 o
   8   3   9       87.98       74.55     12.03 o
   9   3   9      202.15      195.05      7.65 o
  10   3   9       28.62       33.16      4.20 o
  11   3   9       50.00       44.57      5.63 o
  12   3   9        4.12        3.74      4.03 o
  13   3   9        0.83       -2.41      4.25 o
  14   3   9        9.38        1.24      5.67 o
  15   3   9       90.08       82.56      9.00 o
  16   3   9       51.60       34.64      7.61 o
  17   3   9        2.66        0.77      6.96 o
  18   3   9       81.66      105.67     11.01 o
  19   3   9       51.24       49.45      9.58 o
 -17   4   9        0.04       -6.56      6.56 o
 -16   4   9        0.23        3.41      6.55 o
 -15   4   9        2.91        6.55      7.11 o
 -14   4   9        6.91        1.90      4.67 o
 -13   4   9       79.14       54.61      8.85 o
 -12   4   9        0.21        2.19      6.90 o
 -11   4   9       19.99       20.96      4.64 o
 -10   4   9       33.78       37.06      5.56 o
  -9   4   9      144.50      131.35      7.35 o
  -8   4   9       33.53       29.68      4.44 o
  -7   4   9        1.73       -1.76      4.69 o
  -6   4   9        0.77       -3.10      3.10 o
  -5   4   9       11.50        9.66      5.01 o
  -4   4   9        2.26       -0.88      2.38 o
  -3   4   9        0.00       -1.66      2.89 o
  -2   4   9       60.72       55.42      6.42 o
  -1   4   9        1.29       -3.99      3.99 o
   0   4   9        0.54       -4.49      6.29 o
   1   4   9       82.50      100.29      3.96 o
   2   4   9      908.00      911.73     16.72 o
   3   4   9      117.15      121.85      4.93 o
   4   4   9      109.61      113.52      7.62 o
   5   4   9      132.34      128.83      6.94 o
   6   4   9       96.82      107.82      6.37 o
   7   4   9       55.82       70.86      5.62 o
   8   4   9       46.27       53.63      5.46 o
   9   4   9       16.97       13.94      4.60 o
  10   4   9       43.23       54.42      7.41 o
  11   4   9       10.64       10.93      5.77 o
  12   4   9       34.68       38.99      7.21 o
  13   4   9       29.33       25.21      7.06 o
  14   4   9      100.31       85.29      9.24 o
  15   4   9        5.50       24.53      7.71 o
  16   4   9        0.05        5.35      7.53 o
 -13   5   9       25.74       27.56      5.75 o
 -12   5   9       86.16      101.42      7.79 o
 -11   5   9      174.39      212.66     10.16 o
 -10   5   9      203.81      173.87      9.10 o
  -9   5   9       28.01       16.52      4.83 o
  -8   5   9       76.23       64.36      5.75 o
  -7   5   9       20.68       22.46      4.38 o
  -6   5   9       70.02       76.84      5.41 o
  -5   5   9       10.47        2.13      3.39 o
  -4   5   9      123.88      125.74      9.90 o
  -3   5   9       74.39       83.66      8.36 o
  -2   5   9       86.87       81.13      8.07 o
  -1   5   9      264.83      292.27     14.24 o
   0   5   9      156.55      151.73     10.07 o
   1   5   9        4.62        2.44      4.85 o
   2   5   9       25.85       32.84      5.47 o
   3   5   9        4.92       -0.34      3.31 o
   4   5   9       90.62       90.35      6.38 o
   5   5   9        2.55        5.43      4.05 o
   6   5   9        4.39       -2.17      3.91 o
   7   5   9        5.86       -0.96      4.31 o
   8   5   9       24.51       24.13      8.06 o
   9   5   9        6.20        2.85      4.83 o
  10   5   9        1.13       -0.60      4.77 o
  11   5   9       58.39       62.30      9.09 o
  12   5   9       11.31       12.41      6.36 o
  13   5   9       53.22       60.79      8.70 o
  -7   6   9       45.52       50.30      8.68 o
  -6   6   9        0.01       -2.08      6.30 o
  -5   6   9      328.03      347.30     17.09 o
  -4   6   9       13.36       13.69      8.99 o
  -3   6   9      381.09      371.68     17.35 o
  -2   6   9       45.42       36.79      7.74 o
  -1   6   9        9.44       -2.16     15.55 o
   0   6   9       23.17       24.04     10.45 o
   1   6   9        0.03        2.97      6.08 o
   2   6   9        0.50        7.00      6.12 o
   3   6   9       16.14        6.34      8.12 o
   4   6   9       11.93        8.68      7.40 o
   5   6   9      119.50      112.10     10.17 o
   6   6   9        1.70        0.38      6.54 o
   7   6   9       15.56       14.27     18.92 o
 -22   0  10       20.86       21.18      8.03 o
 -20   0  10      152.32      184.14     24.78 o
 -18   0  10      306.85      288.01     15.10 o
 -16   0  10       68.76       88.42      8.91 o
 -14   0  10       24.98       17.58      5.63 o
 -12   0  10       87.10       91.04      6.88 o
 -10   0  10      306.94      301.39     17.95 o
  -8   0  10       96.99       59.28      5.13 o
  -6   0  10     3623.02     3773.35    154.94 o
  -4   0  10      473.52      482.23     15.04 o
  -2   0  10       91.77       95.32      8.13 o
   0   0  10      148.88      146.92      4.68 o
   2   0  10      492.48      449.71     10.39 o
   4   0  10       31.30       31.73      3.24 o
   6   0  10      100.70      101.26      8.80 o
   8   0  10      232.83      271.51     11.17 o
  10   0  10        1.42        5.53      5.00 o
  12   0  10       50.39       67.02      8.34 o
  14   0  10      123.29      126.66      9.46 o
  16   0  10        0.03        3.37      5.70 o
  18   0  10        1.26        4.12      6.65 o
  20   0  10      767.52      859.75     31.58 o
 -21   1  10        9.30        9.51      6.98 o
 -20   1  10       83.34       97.46      7.31 o
 -19   1  10        0.73        2.24      4.44 o
 -18   1  10      199.81      202.96      9.02 o
 -17   1  10        1.27       -3.62      3.62 o
 -16   1  10        0.22       -4.38      4.38 o
 -15   1  10        0.18       -3.49      3.49 o
 -14   1  10     1152.84     1139.60     24.57 o
 -13   1  10       61.05       56.29      4.55 o
 -12   1  10      438.07      414.05     12.34 o
 -11   1  10      167.37      168.77      6.49 o
 -10   1  10      239.84      216.32     13.61 o
  -9   1  10        1.76        7.48      2.40 o
  -8   1  10       25.95       35.67      3.04 o
  -7   1  10       36.66       33.04      2.83 o
  -6   1  10      435.45      452.55      9.93 o
  -5   1  10        3.14       -1.16      1.76 o
  -4   1  10      351.09      364.92      7.69 o
  -3   1  10      354.25      327.30      8.52 o
  -2   1  10      828.31      819.19     13.28 o
  -1   1  10     1538.91     1497.31     22.94 o
   0   1  10     2736.39     2795.01     41.50 o
   1   1  10     2528.82     2607.32     35.98 o
   2   1  10      299.15      307.58      5.55 o
   3   1  10      634.85      724.07     12.88 o
   4   1  10     1217.84     1317.04     24.56 o
   5   1  10      429.94      469.68     10.40 o
   6   1  10       74.67       71.48      2.75 o
   7   1  10       31.33       28.64      2.06 o
   8   1  10      107.19      113.88      3.78 o
   9   1  10        1.31        0.35      1.72 o
  10   1  10       75.61       87.48      4.78 o
  11   1  10        8.67       11.73      3.18 o
  12   1  10      467.04      460.64     12.29 o
  13   1  10       92.39       99.10      5.78 o
  14   1  10        1.32       -1.44      4.00 o
  15   1  10       49.44       57.21      8.40 o
  16   1  10     1949.43     1990.42     40.63 o
  17   1  10      349.49      373.19     12.46 o
  18   1  10        5.19        1.94      4.87 o
  19   1  10       14.26       18.01      5.36 o
  20   1  10        9.37        2.44      5.05 o
  21   1  10        9.26        2.69      5.40 o
 -20   2  10        0.07       -5.08      5.08 o
 -19   2  10        3.46        1.98      5.28 o
 -18   2  10       38.15       52.53      6.52 o
 -17   2  10        3.02        1.85      5.59 o
 -16   2  10      108.29       79.66      6.79 o
 -15   2  10       16.73       21.20      3.98 o
 -14   2  10      390.22      391.98     11.30 o
 -13   2  10       34.03       26.86      3.62 o
 -12   2  10      518.88      526.52     13.06 o
 -11   2  10     1507.67     1389.30     31.43 o
 -10   2  10       43.61       42.27      3.50 o
  -9   2  10      171.99      163.65      5.88 o
  -8   2  10       57.89       56.06      3.41 o
  -7   2  10      422.51      368.76      9.71 o
  -6   2  10      758.55      739.57     17.04 o
  -5   2  10       48.96       49.98      3.11 o
  -4   2  10       64.59       61.69      2.96 o
  -3   2  10       21.10       18.66      2.06 o
  -2   2  10     1295.74     1403.82     23.93 o
  -1   2  10       86.58      103.27      3.34 o
   0   2  10        1.03        5.54      1.63 o
   1   2  10      197.48      235.74      5.12 o
   2   2  10     3922.84     3991.21     50.92 o
   3   2  10     3628.49     3832.01     62.25 o
   4   2  10        7.16       -1.99      1.99 o
   5   2  10       95.60      104.22      4.75 o
   6   2  10      357.76      396.29      7.89 o
   7   2  10        0.28        0.41      1.94 o
   8   2  10       18.07       13.02      2.51 o
   9   2  10       39.88       44.99      3.32 o
  10   2  10      913.67      879.35     17.08 o
  11   2  10     1234.67     1175.60     24.58 o
  12   2  10      707.29      672.55     16.08 o
  13   2  10      571.48      584.23     16.42 o
  14   2  10      122.32      125.56      6.58 o
  15   2  10      148.22      134.62      7.15 o
  16   2  10      626.56      663.99     17.22 o
  17   2  10      215.67      219.27      9.59 o
  18   2  10       23.98        7.96      6.84 o
  19   2  10      223.01      217.23     11.84 o
  20   2  10       23.56       20.39      8.63 o
 -19   3  10       26.66       44.51      9.12 o
 -18   3  10       31.97       27.58      7.61 o
 -17   3  10       12.34       12.55      6.81 o
 -16   3  10        1.97        0.46      4.59 o
 -15   3  10        4.30        4.17      6.28 o
 -14   3  10        2.07       -1.76      5.26 o
 -13   3  10        0.00        0.19      3.96 o
 -12   3  10       89.72       83.50      6.02 o
 -11   3  10        0.32        1.46      4.34 o
 -10   3  10       72.08       75.12      5.41 o
  -9   3  10      281.56      313.93     10.44 o
  -8   3  10       46.66       43.73      3.66 o
  -7   3  10       21.53       23.14      4.00 o
  -6   3  10      597.91      590.25     12.75 o
  -5   3  10       55.76       50.25      3.03 o
  -4   3  10      470.98      501.54     10.16 o
  -3   3  10      182.67      180.47      4.99 o
  -2   3  10      265.45      283.32      6.53 o
  -1   3  10       20.79       22.43      2.02 o
   0   3  10       76.26       81.47      4.10 o
   1   3  10        5.41        0.76      1.57 o
   2   3  10        7.36        5.94      1.56 o
   3   3  10       72.02       84.94      3.63 o
   4   3  10      101.08      111.98      4.35 o
   5   3  10       17.99       20.03      2.66 o
   6   3  10     1498.91     1524.15     26.72 o
   7   3  10     1658.54     1554.73     27.41 o
   8   3  10      597.09      601.93     14.56 o
   9   3  10      412.30      389.39     11.03 o
  10   3  10       27.78       30.61      4.19 o
  11   3  10        0.32       -0.95      3.43 o
  12   3  10       98.66      104.13      6.91 o
  13   3  10       32.34       37.14      5.45 o
  14   3  10      108.68      108.63      9.79 o
  15   3  10        0.04       -3.73      5.87 o
  16   3  10       17.37       13.75      7.04 o
  17   3  10       12.29        5.81     18.69 o
  18   3  10        1.44       -0.26      7.38 o
 -17   4  10       33.57       29.26      7.97 o
 -16   4  10        1.32       18.77      7.59 o
 -15   4  10       39.45       47.78      7.88 o
 -14   4  10       13.80        6.54      4.89 o
 -13   4  10       17.10        8.13      4.81 o
 -12   4  10       57.88       47.09      7.69 o
 -11   4  10        8.50        5.08      4.31 o
 -10   4  10       31.30       19.44      4.65 o
  -9   4  10      340.01      347.67     13.93 o
  -8   4  10      471.19      484.31     14.33 o
  -7   4  10        3.53       -3.41      3.41 o
  -6   4  10       24.01       29.76      4.15 o
  -5   4  10       76.80       80.13      6.40 o
  -4   4  10        6.68        5.92      4.24 o
  -3   4  10      136.00      138.89      7.35 o
  -2   4  10       40.21       43.60      2.77 o
  -1   4  10       70.04       64.00      4.04 o
   0   4  10       96.54      106.17      4.10 o
   1   4  10       33.77       39.08      4.26 o
   2   4  10      574.82      549.14     11.18 o
   3   4  10      113.42      108.55      6.08 o
   4   4  10      772.99      712.03     18.57 o
   5   4  10      221.26      222.32      9.02 o
   6   4  10       21.75       22.75      4.35 o
   7   4  10        4.58        0.04      4.58 o
   8   4  10      282.57      266.06     10.45 o
   9   4  10        0.03       -2.03      4.13 o
  10   4  10        6.70        4.88      4.53 o
  11   4  10      368.89      336.54     12.64 o
  12   4  10      504.56      442.85     18.22 o
  13   4  10       48.12       41.12      7.37 o
  14   4  10        9.91       16.40      6.79 o
  15   4  10      119.55      146.62     11.54 o
  16   4  10        0.95       -9.23      9.23 o
 -13   5  10       21.59       32.67      6.09 o
 -12   5  10        0.13        1.26      4.85 o
 -11   5  10       33.99       19.77      5.36 o
 -10   5  10        6.33       -1.04      4.63 o
  -9   5  10        1.55       -4.08      5.66 o
  -8   5  10        7.78       -0.03      4.27 o
  -7   5  10        3.89       -1.89      3.85 o
  -6   5  10       51.65       51.35      6.16 o
  -5   5  10        6.01       11.48      4.02 o
  -4   5  10       10.20       10.44      7.30 o
  -3   5  10        0.11       -3.52      5.00 o
  -2   5  10      129.07      124.23      9.50 o
  -1   5  10      476.30      456.08     34.24 o
   0   5  10      294.08      278.26     14.00 o
   1   5  10       39.81       34.73      5.31 o
   2   5  10       18.31       27.60      4.42 o
   3   5  10      112.09      114.84      7.87 o
   4   5  10       56.79       51.57      5.06 o
   5   5  10       71.13       72.08      6.16 o
   6   5  10        0.78       -0.04      9.68 o
   7   5  10        0.33       -4.19      4.19 o
   8   5  10       13.45       16.12      5.05 o
   9   5  10       20.31        5.09      4.99 o
  10   5  10       38.28       19.19      5.64 o
  11   5  10        9.63       -0.07      7.38 o
  12   5  10       72.87       58.22     14.11 o
  -7   6  10      111.20      113.42     21.17 o
  -6   6  10       14.06       24.70      7.75 o
  -5   6  10      157.31      140.62     13.30 o
  -4   6  10       31.08       27.21      7.54 o
  -3   6  10       44.11       31.86      7.45 o
  -2   6  10        0.91       -7.38      7.38 o
  -1   6  10       48.08       48.70     12.85 o
   0   6  10       10.31       16.24      5.58 o
   1   6  10        5.55        3.07      6.27 o
   2   6  10       17.05       28.78      7.57 o
   3   6  10       28.08       32.13      7.60 o
   4   6  10       66.52       70.68      9.22 o
   5   6  10       16.42       20.33      7.41 o
   6   6  10        1.55       -7.55     12.75 o
 -21   0  11       33.06       39.92      8.24 o
 -19   0  11       59.60       81.05      9.48 o
 -17   0  11      310.80      342.36     16.12 o
 -15   0  11       69.38       76.18      9.73 o
 -13   0  11       27.26       21.76      5.41 o
 -11   0  11        1.25        2.21      3.77 o
  -9   0  11       27.55       25.17      6.02 o
  -7   0  11     1134.29     1091.15     30.93 o
  -5   0  11     8617.99     9036.67    228.06 o
  -3   0  11      927.50     1058.85     29.39 o
  -1   0  11      169.67      169.82      7.47 o
   1   0  11        0.04       -2.07      2.07 o
   3   0  11      407.39      441.70     11.41 o
   5   0  11      215.74      237.24      7.69 o
   7   0  11     7857.91     8278.03    170.14 o
   9   0  11     1147.20     1231.15     35.56 o
  11   0  11     1778.11     1839.59     58.45 o
  13   0  11       22.31       15.13      5.41 o
  15   0  11       56.34       67.48      9.63 o
  17   0  11        3.98        6.17      6.27 o
  19   0  11     1435.78     1457.41     46.16 o
  21   0  11      255.76      250.12     16.50 o
 -21   1  11      187.46      231.43     12.39 o
 -20   1  11       41.33       49.34      6.08 o
 -19   1  11       21.58       10.99      4.74 o
 -18   1  11       26.38       22.04      4.88 o
 -17   1  11       13.33        9.42      4.00 o
 -16   1  11       62.03       68.12     10.93 o
 -15   1  11        1.37        1.90      5.14 o
 -14   1  11     1084.49     1019.15     22.47 o
 -13   1  11     1068.17     1016.01     36.20 o
 -12   1  11       63.69       62.88      4.37 o
 -11   1  11        7.30        6.27      2.81 o
 -10   1  11      492.15      521.13     12.55 o
  -9   1  11      617.65      608.67     14.56 o
  -8   1  11      441.34      512.24     11.90 o
  -7   1  11       81.64       81.44      3.91 o
  -6   1  11      121.57      132.41      4.98 o
  -5   1  11      704.36      700.16     15.40 o
  -4   1  11       53.44       59.62      2.84 o
  -3   1  11      458.65      462.49     14.11 o
  -2   1  11     1258.17     1346.73     20.92 o
  -1   1  11     1224.36     1255.25     19.61 o
   0   1  11     7297.45     7605.25    110.35 o
   1   1  11       55.59       53.68      2.24 o
   2   1  11     2114.99     2479.78     34.29 o
   3   1  11     3970.86     4297.97     58.37 o
   4   1  11     2458.47     2683.32     44.20 o
   5   1  11      178.57      208.68      5.71 o
   6   1  11       77.73      106.40      3.58 o
   7   1  11      851.07      921.74     15.27 o
   8   1  11        1.72        1.19      1.91 o
   9   1  11      465.78      500.43     10.10 o
  10   1  11      266.92      267.35      8.34 o
  11   1  11       15.11       19.24      3.56 o
  12   1  11      551.09      536.20     13.77 o
  13   1  11        0.23        0.28      3.33 o
  14   1  11      717.97      716.86     17.63 o
  15   1  11     1733.97     1740.78     35.98 o
  16   1  11       61.08       86.30      9.71 o
  17   1  11       40.38       41.15      5.59 o
  18   1  11        0.01       -0.59      4.42 o
  19   1  11       71.62       79.58      6.90 o
  20   1  11       17.32       12.81      5.53 o
 -20   2  11        4.38        0.93      5.54 o
 -19   2  11       10.69       11.83      5.73 o
 -18   2  11        0.47        3.47      5.06 o
 -17   2  11      145.67      119.85      8.16 o
 -16   2  11      107.31      100.04      7.40 o
 -15   2  11      387.97      363.39     13.20 o
 -14   2  11      142.22      156.61      6.92 o
 -13   2  11        7.45        6.18      3.24 o
 -12   2  11      264.95      263.48      8.52 o
 -11   2  11      830.49      841.53     18.46 o
 -10   2  11      196.72      197.59      6.92 o
  -9   2  11        2.31        2.29      2.38 o
  -8   2  11      263.78      269.45      7.57 o
  -7   2  11      125.65      114.95      5.83 o
  -6   2  11       45.67       42.37      2.56 o
  -5   2  11      188.21      158.17      6.38 o
  -4   2  11      152.43      124.13      4.74 o
  -3   2  11      188.42      160.18      3.52 o
  -2   2  11     2074.05     2207.23     33.27 o
  -1   2  11     6876.44     7529.03    119.97 o
   0   2  11       37.70       32.31      2.09 o
   1   2  11      702.10      726.45     10.23 o
   2   2  11     4494.69     4589.10     67.76 o
   3   2  11     7173.61     7455.12    133.02 o
   4   2  11       46.92       41.54      2.55 o
   5   2  11        4.35        4.65      1.82 o
   6   2  11       98.63       93.62      4.55 o
   7   2  11      259.90      240.01      6.53 o
   8   2  11      130.74      133.92      5.08 o
   9   2  11        2.25        1.30      2.41 o
  10   2  11     2102.56     1995.70     34.63 o
  11   2  11      938.94      867.93     19.36 o
  12   2  11      259.51      248.95      8.72 o
  13   2  11       56.89       56.83      4.85 o
  14   2  11       21.72       23.53      4.30 o
  15   2  11      147.43      169.09      7.97 o
  16   2  11       85.76      103.05      6.78 o
  17   2  11      290.24      309.32     13.44 o
  18   2  11        3.34        3.01      5.94 o
  19   2  11      108.59      101.51      9.17 o
  20   2  11        0.29       -9.26      9.26 o
 -19   3  11       18.88       22.41      8.13 o
 -18   3  11       38.97       34.65      8.26 o
 -17   3  11        0.43        2.16      9.75 o
 -16   3  11       36.49       28.43      5.64 o
 -15   3  11        0.11       -1.98      4.33 o
 -14   3  11       22.67       17.45      4.64 o
 -13   3  11       17.57       12.41      4.38 o
 -12   3  11        2.24        1.98      3.79 o
 -11   3  11      152.25      158.59      8.05 o
 -10   3  11       45.80       40.49      4.67 o
  -9   3  11      555.85      552.22     15.36 o
  -8   3  11       20.02       22.02      3.23 o
  -7   3  11      225.94      212.13      6.41 o
  -6   3  11     5624.87     5612.90     90.62 o
  -5   3  11      795.11      872.63     16.32 o
  -4   3  11        1.52        0.06      2.01 o
  -3   3  11      178.72      172.58      5.10 o
  -2   3  11        4.82        2.21      1.89 o
  -1   3  11      566.48      569.76     11.15 o
   0   3  11       62.21       71.08      3.24 o
   1   3  11       20.39       19.08      2.19 o
   2   3  11       18.26       26.64      2.60 o
   3   3  11        0.18       -2.00      2.00 o
   4   3  11      105.84      112.41      4.51 o
   5   3  11      704.45      751.64     17.03 o
   6   3  11       12.02       11.24      2.91 o
   7   3  11     4815.89     4654.22     85.18 o
   8   3  11     2841.55     2843.93     53.74 o
   9   3  11        0.10       -1.42      3.33 o
  10   3  11       32.23       37.16      4.50 o
  11   3  11      114.84      113.10      6.20 o
  12   3  11        9.88       13.02      4.49 o
  13   3  11        5.61        4.12      4.53 o
  14   3  11        0.33       -0.37     11.71 o
  15   3  11       27.09       33.61      7.66 o
  16   3  11       22.24        9.15     15.00 o
  17   3  11        0.04       -0.28      7.00 o
  18   3  11      217.27      204.24     20.20 o
 -16   4  11        3.81        8.35      7.00 o
 -15   4  11       17.20       18.15      7.01 o
 -14   4  11        1.23       -4.54      4.54 o
 -13   4  11        5.16        9.05      5.01 o
 -12   4  11       34.89       43.89      5.88 o
 -11   4  11        0.49       -3.89      4.00 o
 -10   4  11        1.49       -1.01      4.03 o
  -9   4  11     1223.87     1233.21     29.98 o
  -8   4  11      224.66      229.86      9.34 o
  -7   4  11       48.15       54.56      5.01 o
  -6   4  11      225.08      217.34      8.62 o
  -5   4  11       69.55       69.24      5.76 o
  -4   4  11       50.22       45.51      4.19 o
  -3   4  11       43.23       41.08      3.87 o
  -2   4  11        7.40        7.89      2.27 o
  -1   4  11      480.80      503.22     11.42 o
   0   4  11       17.25       22.72      2.24 o
   1   4  11       50.32       45.20      4.20 o
   2   4  11      355.78      332.59     13.74 o
   3   4  11      612.68      644.90     17.21 o
   4   4  11        0.74       -3.43      3.43 o
   5   4  11      610.54      587.45     21.08 o
   6   4  11       56.34       57.59      5.45 o
   7   4  11        0.75        4.52      3.99 o
   8   4  11       40.93       43.14      5.37 o
   9   4  11       18.02       25.32      5.19 o
  10   4  11       39.12       42.27      5.77 o
  11   4  11      411.65      368.86     13.47 o
  12   4  11       28.86       32.02      6.81 o
  13   4  11        1.96        0.00     13.15 o
  14   4  11        7.41        0.49     11.31 o
  15   4  11      337.83      358.52     17.58 o
  16   4  11      255.94      259.01     15.34 o
 -13   5  11        5.21        7.98      5.51 o
 -12   5  11       24.11       14.44      5.64 o
 -11   5  11       24.65       27.72      7.16 o
 -10   5  11       23.69       23.19      5.34 o
  -9   5  11       35.55       33.46      5.48 o
  -8   5  11       10.51       10.42      4.52 o
  -7   5  11       73.42       64.95      5.67 o
  -6   5  11      110.96      123.56      9.66 o
  -5   5  11       77.76       82.65      6.86 o
  -4   5  11       16.25       10.04      5.88 o
  -3   5  11        1.74       -3.50      5.27 o
  -2   5  11        0.03        1.44      5.99 o
  -1   5  11      560.55      519.54     20.18 o
   0   5  11        2.65       10.83      5.84 o
   1   5  11       11.55        6.85      4.55 o
   2   5  11       31.45       38.07      4.28 o
   3   5  11       24.94       29.86      5.01 o
   4   5  11      158.42      161.78     13.37 o
   5   5  11      174.55      166.27     10.77 o
   6   5  11        7.56       13.66      4.62 o
   7   5  11      320.60      288.44     11.43 o
   8   5  11      198.32      215.71     10.14 o
   9   5  11        8.74        9.80      5.16 o
  10   5  11        9.71       14.34      5.41 o
  11   5  11       46.01       37.56      6.32 o
  12   5  11        7.22        5.66      6.65 o
  -6   6  11        8.66        2.57      9.90 o
  -5   6  11       54.71       57.72     13.44 o
  -4   6  11       13.47        0.88      6.78 o
  -3   6  11        6.67       -5.27      6.28 o
  -2   6  11        0.00       -6.09      6.09 o
  -1   6  11       54.30       46.68      6.45 o
   0   6  11        2.77       -4.55      4.91 o
   1   6  11       24.57       19.77      7.29 o
   2   6  11        2.84       -4.10      6.08 o
   3   6  11        8.03        0.00      6.41 o
   4   6  11        0.01       -0.49      6.61 o
   5   6  11        0.03        5.67      6.93 o
 -20   0  12       51.16       53.08      8.82 o
 -18   0  12     1933.96     2120.93     61.43 o
 -16   0  12     2287.39     2281.15     69.67 o
 -14   0  12       22.47       22.30      5.92 o
 -12   0  12        9.21        6.16      5.97 o
 -10   0  12      109.01       90.29      6.65 o
  -8   0  12      684.96      668.85     20.96 o
  -6   0  12    11452.25    12346.75    310.88 o
  -4   0  12     1174.46     1197.54     33.12 o
  -2   0  12      105.46      133.15      6.91 o
   0   0  12       38.50       31.66      3.20 o
   2   0  12      609.88      603.23     14.79 o
   4   0  12       10.13       28.29      4.53 o
   6   0  12     2581.40     2728.80     58.04 o
   8   0  12     3090.54     3296.49     86.76 o
  10   0  12     1641.20     1643.06     46.34 o
  12   0  12        0.72       17.20      5.03 o
  14   0  12       15.35       24.97      6.19 o
  16   0  12        7.22        4.99      5.96 o
  18   0  12     1079.93     1060.34     53.68 o
  20   0  12        9.05       17.20     10.99 o
 -21   1  12      210.21      220.44     12.00 o
 -20   1  12       68.56       74.48      7.80 o
 -19   1  12       20.91       24.78      5.23 o
 -18   1  12       23.80       18.98      4.78 o
 -17   1  12       64.74       68.99      7.38 o
 -16   1  12       17.66       12.14      4.05 o
 -15   1  12      558.85      521.30     14.04 o
 -14   1  12     1243.27     1202.32     26.25 o
 -13   1  12     1843.71     1792.35     35.89 o
 -12   1  12      251.51      272.97      8.89 o
 -11   1  12      443.62      469.25     11.99 o
 -10   1  12      296.40      326.23      9.25 o
  -9   1  12      151.23      194.18      6.67 o
  -8   1  12      399.62      359.48      9.34 o
  -7   1  12      130.97      149.42      6.48 o
  -6   1  12      433.06      437.05     10.33 o
  -5   1  12      137.82      155.21      5.66 o
  -4   1  12      131.08      138.82      4.47 o
  -3   1  12      256.96      287.82      7.26 o
  -2   1  12     1913.20     2026.39     33.67 o
  -1   1  12      248.21      310.53      6.40 o
   0   1  12     1521.15     1673.54     25.78 o
   1   1  12        1.75        4.15      1.65 o
   2   1  12     6048.73     6576.32     88.61 o
   3   1  12      849.38      922.38     13.87 o
   4   1  12       47.88       48.65      3.64 o
   5   1  12      137.99      142.77      4.89 o
   6   1  12      233.16      268.56      6.83 o
   7   1  12      646.17      709.37     12.29 o
   8   1  12      342.55      341.35      7.23 o
   9   1  12       94.43       97.49      3.78 o
  10   1  12       79.04       90.40      5.06 o
  11   1  12      217.95      227.30      8.39 o
  12   1  12      281.95      294.02      9.56 o
  13   1  12       14.10       17.63      4.08 o
  14   1  12      403.11      404.64     12.18 o
  15   1  12       64.31       62.44      8.69 o
  16   1  12      191.03      173.49      8.55 o
  17   1  12      100.31      106.84      7.29 o
  18   1  12        6.02        6.79      5.79 o
  19   1  12       20.91       19.59      5.50 o
  20   1  12        4.00        1.05      6.86 o
 -20   2  12       14.65       14.57      6.22 o
 -19   2  12       26.14       24.56      6.17 o
 -18   2  12       22.17       32.34      6.89 o
 -17   2  12      136.83      115.38      8.33 o
 -16   2  12       45.03       56.20      6.31 o
 -15   2  12      140.22      123.95     11.90 o
 -14   2  12      115.20      140.05      6.78 o
 -13   2  12      414.76      410.76     11.47 o
 -12   2  12       55.80       57.71      4.41 o
 -11   2  12       62.41       54.70      5.89 o
 -10   2  12     1054.42      995.83     20.98 o
  -9   2  12     1325.54     1268.59     27.04 o
  -8   2  12     1602.62     1529.41     29.84 o
  -7   2  12        9.29        6.82      2.04 o
  -6   2  12      128.96      101.34      3.83 o
  -5   2  12       40.38       34.99      2.00 o
  -4   2  12      136.95      116.79      4.34 o
  -3   2  12      410.62      411.05     11.43 o
  -2   2  12        0.60        1.91      1.13 o
  -1   2  12     2706.27     2896.11     39.91 o
   0   2  12      323.17      346.39      5.73 o
   1   2  12      294.54      291.37      5.73 o
   2   2  12      573.53      622.69     11.22 o
   3   2  12     2645.07     2767.60     41.62 o
   4   2  12      362.93      409.46     11.05 o
   5   2  12       86.69      115.74      4.19 o
   6   2  12      261.25      247.92      6.61 o
   7   2  12       19.54       16.03      2.48 o
   8   2  12        5.77        9.09      2.52 o
   9   2  12      467.48      453.97     10.42 o
  10   2  12     1031.73     1007.99     19.36 o
  11   2  12       37.12       31.67      3.72 o
  12   2  12       11.87       10.88      3.68 o
  13   2  12      653.19      601.73     15.34 o
  14   2  12      122.47      132.05      7.03 o
  15   2  12      305.38      320.46     11.03 o
  16   2  12        0.97        0.01      4.09 o
  17   2  12       73.10       76.04      7.98 o
  18   2  12       36.17       34.42      7.03 o
  19   2  12       38.56       51.67      7.71 o
 -18   3  12        1.80        5.30      6.99 o
 -17   3  12        9.26       -1.16      6.70 o
 -16   3  12       12.59       15.17      5.40 o
 -15   3  12        0.43        6.34      4.61 o
 -14   3  12       12.38       16.84      4.80 o
 -13   3  12      140.04      144.28      9.97 o
 -12   3  12        0.04       -3.76      3.76 o
 -11   3  12       61.22       60.75      5.60 o
 -10   3  12      150.33      155.21      7.66 o
  -9   3  12       19.19       12.62      3.73 o
  -8   3  12       30.83       32.78      3.81 o
  -7   3  12     1494.62     1483.97     26.30 o
  -6   3  12     2592.90     2594.73     43.56 o
  -5   3  12     1084.15     1079.23     19.72 o
  -4   3  12      689.60      689.84     13.44 o
  -3   3  12      491.84      525.71     10.76 o
  -2   3  12      229.23      226.55      6.03 o
  -1   3  12      107.88      100.11      3.94 o
   0   3  12      125.10      112.03      3.69 o
   1   3  12       94.31       99.28      3.56 o
   2   3  12        2.02        1.36      1.69 o
   3   3  12        7.12        3.60      2.61 o
   4   3  12       16.83       15.63      3.16 o
   5   3  12      164.71      164.03     10.34 o
   6   3  12      127.25      134.76      5.46 o
   7   3  12     1426.43     1402.10     28.49 o
   8   3  12      106.08      101.65      5.73 o
   9   3  12      161.43      152.77      6.95 o
  10   3  12       28.93       22.87      4.17 o
  11   3  12        0.53       -0.34      3.66 o
  12   3  12       24.68       23.28      5.08 o
  13   3  12        0.71        2.44      4.53 o
  14   3  12        8.88        4.91      6.08 o
  15   3  12        0.67        7.84      9.66 o
  16   3  12        2.79       -3.75      6.44 o
  17   3  12       56.77       55.22     16.24 o
  18   3  12       26.98       31.89      9.90 o
 -16   4  12        0.06        1.89      6.87 o
 -15   4  12        0.22       -1.10      5.05 o
 -14   4  12       17.37       14.83      5.30 o
 -13   4  12        0.67       -1.70      4.58 o
 -12   4  12       25.52       30.91      5.64 o
 -11   4  12      108.94      124.52      7.67 o
 -10   4  12       86.23       89.11      9.68 o
  -9   4  12      561.78      578.29     16.85 o
  -8   4  12        5.05       -0.90      4.07 o
  -7   4  12       91.06       96.70      6.17 o
  -6   4  12       27.12       26.56      4.23 o
  -5   4  12        1.27        2.39      3.46 o
  -4   4  12       12.59       12.61      3.44 o
  -3   4  12      192.51      184.63      7.56 o
  -2   4  12      357.42      342.57     10.71 o
  -1   4  12       31.18       22.45      5.18 o
   0   4  12      325.97      324.43     10.46 o
   1   4  12        0.81       -1.86      2.77 o
   2   4  12      759.51      694.08     15.93 o
   3   4  12      172.67      183.91      8.16 o
   4   4  12      495.85      497.76     14.62 o
   5   4  12       95.48       95.21      7.18 o
   6   4  12        3.05        4.68      4.73 o
   7   4  12        0.00       -3.84      3.84 o
   8   4  12        0.11       -4.11      4.11 o
   9   4  12        1.26       -2.67      4.53 o
  10   4  12        1.11        5.12      4.63 o
  11   4  12      272.87      249.86     11.40 o
  12   4  12        2.91        4.70      5.15 o
  13   4  12        0.07        3.23      6.12 o
  14   4  12        2.41       10.71      8.62 o
  15   4  12        1.01        6.78      7.30 o
 -12   5  12       21.62       25.71      5.93 o
 -11   5  12       13.83        8.01      5.29 o
 -10   5  12        3.08       -6.09      6.40 o
  -9   5  12       43.99       46.11      8.01 o
  -8   5  12       74.02       80.64      6.45 o
  -7   5  12        3.42        1.05      4.03 o
  -6   5  12       51.86       53.80      5.06 o
  -5   5  12        0.41       -1.34      3.58 o
  -4   5  12       18.85       22.01      4.52 o
  -3   5  12       92.58      107.17      9.40 o
  -2   5  12      121.43      159.05     12.13 o
  -1   5  12      154.00      157.31     11.08 o
   0   5  12        0.20       -5.33      5.33 o
   1   5  12        0.00        3.22      4.05 o
   2   5  12      239.62      235.56      9.11 o
   3   5  12       55.59       65.66      6.65 o
   4   5  12       37.64       38.50      4.97 o
   5   5  12        6.01        0.27      4.26 o
   6   5  12      199.40      194.23      9.34 o
   7   5  12      238.40      239.10     16.56 o
   8   5  12       15.42       12.24      5.05 o
   9   5  12        0.01       -5.09      7.65 o
  10   5  12        5.09        5.73      5.41 o
  11   5  12       29.69       40.88      6.68 o
  12   5  12       30.73       29.73      7.67 o
  -5   6  12       22.93       35.75      8.28 o
  -4   6  12      195.16      183.60     13.11 o
  -3   6  12       13.51       15.48      7.35 o
  -2   6  12        2.26        8.34      6.84 o
  -1   6  12       26.50       21.82      6.20 o
   0   6  12        1.85       -6.19      6.19 o
   1   6  12        4.38       -6.42      6.42 o
   2   6  12       36.22       39.66      8.27 o
   3   6  12        1.73       -6.61      6.88 o
   4   6  12       34.07       23.28      7.95 o
 -21   0  13        6.72       16.68      7.78 o
 -19   0  13     1387.67     1503.64     46.62 o
 -17   0  13      730.89      787.45     27.68 o
 -15   0  13      933.63      861.86     28.48 o
 -13   0  13      290.78      272.62     13.08 o
 -11   0  13       32.55       34.37      5.30 o
  -9   0  13      186.70      134.29     13.30 o
  -7   0  13      214.24      220.42      9.82 o
  -5   0  13     1063.96     1159.40     32.67 o
  -3   0  13      229.81      285.90     10.81 o
  -1   0  13       12.15       12.99      2.69 o
   1   0  13     1247.32     1294.22     28.73 o
   3   0  13       28.90       36.09      3.45 o
   5   0  13      160.19      203.26      7.40 o
   7   0  13      825.76      889.08     21.26 o
   9   0  13      315.68      341.80     13.79 o
  11   0  13      285.05      328.27     14.01 o
  13   0  13       53.09       77.75     10.97 o
  15   0  13       74.08       75.65      8.26 o
  17   0  13       71.71       69.71      9.31 o
  19   0  13      933.97     1015.74     35.50 o
 -21   1  13        8.59       20.03      6.77 o
 -20   1  13       67.40       74.77      7.96 o
 -19   1  13       87.94      101.45      7.20 o
 -18   1  13        0.02       -3.91      3.91 o
 -17   1  13       33.14       35.24      4.96 o
 -16   1  13        0.31       -3.56      3.56 o
 -15   1  13       23.36       32.68      7.03 o
 -14   1  13      465.49      501.42     13.63 o
 -13   1  13     4035.45     3893.52     72.96 o
 -12   1  13       47.63       29.90      4.70 o
 -11   1  13      272.94      305.98      9.32 o
 -10   1  13       11.65        7.57      2.97 o
  -9   1  13      108.56       98.95      6.45 o
  -8   1  13       10.70       12.02      2.72 o
  -7   1  13        0.60       -2.17      2.17 o
  -6   1  13       64.37       62.94      4.10 o
  -5   1  13      117.43      113.60      5.07 o
  -4   1  13      767.96      772.28     16.10 o
  -3   1  13     1474.94     1494.60     44.43 o
  -2   1  13     2414.56     2704.90     44.61 o
  -1   1  13     2347.37     2516.10     37.94 o
   0   1  13      295.07      329.95      6.85 o
   1   1  13     4417.38     4710.29     60.17 o
   2   1  13     1219.54     1456.48     22.67 o
   3   1  13       12.19        4.69      2.04 o
   4   1  13        6.47        3.12      1.72 o
   5   1  13      571.21      583.69     10.35 o
   6   1  13      271.30      274.04      7.11 o
   7   1  13       13.39       11.13      1.92 o
   8   1  13        0.04       -0.88      1.73 o
   9   1  13      353.03      346.43      7.59 o
  10   1  13      235.14      237.31      7.19 o
  11   1  13      189.88      187.35      7.42 o
  12   1  13        0.25        2.64      3.41 o
  13   1  13        2.86        1.20      3.47 o
  14   1  13      656.62      639.06     16.45 o
  15   1  13       23.66       21.04      4.66 o
  16   1  13      909.69      916.25     22.06 o
  17   1  13      148.83      158.65      8.41 o
  18   1  13       15.23       22.73      5.47 o
  19   1  13        4.55       -0.76      6.49 o
  20   1  13       15.70       24.68      6.01 o
 -20   2  13        0.06       -2.86      5.81 o
 -19   2  13        0.11        4.75      5.76 o
 -18   2  13       30.37       37.63      6.31 o
 -17   2  13       32.20       29.20      5.90 o
 -16   2  13       38.88       19.07      5.45 o
 -15   2  13       67.01       58.87      6.19 o
 -14   2  13      545.36      499.03     15.85 o
 -13   2  13        1.68       -0.03      3.13 o
 -12   2  13       10.48        9.73      6.70 o
 -11   2  13      311.53      282.27      8.78 o
 -10   2  13     2721.95     2641.82     50.02 o
  -9   2  13     1673.58     1600.94     31.48 o
  -8   2  13     1031.84      996.80     20.64 o
  -7   2  13        0.80       -0.81      2.00 o
  -6   2  13      169.31      174.62      5.16 o
  -5   2  13      442.12      385.89     10.82 o
  -4   2  13     1268.66     1238.57     21.95 o
  -3   2  13      123.93      114.36      4.30 o
  -2   2  13       70.68       74.65      3.78 o
  -1   2  13      485.74      529.42     10.79 o
   0   2  13     1847.11     1997.71     33.74 o
   1   2  13      360.35      373.15      6.44 o
   2   2  13     1019.58     1151.26     18.38 o
   3   2  13     1643.48     1714.91     26.71 o
   4   2  13        3.67        2.88      1.82 o
   5   2  13        8.97        2.15      3.69 o
   6   2  13      133.48      145.41      5.21 o
   7   2  13       15.29       13.53      2.63 o
   8   2  13       34.56       49.69      3.61 o
   9   2  13      509.97      500.00     11.29 o
  10   2  13      482.38      450.75     11.75 o
  11   2  13      796.32      749.57     15.60 o
  12   2  13      247.77      234.87      8.69 o
  13   2  13       24.70       17.25      4.16 o
  14   2  13       30.62       26.36      4.59 o
  15   2  13       39.20       37.10      5.07 o
  16   2  13       33.14       17.99      9.82 o
  17   2  13        9.77       -1.88      5.56 o
  18   2  13        8.82        2.93      7.24 o
  19   2  13       28.40       42.75      7.63 o
 -18   3  13      132.38      160.74     19.91 o
 -17   3  13      117.40      139.50     11.38 o
 -16   3  13       55.52       73.00      9.98 o
 -15   3  13        1.44        0.37      4.79 o
 -14   3  13       10.06        8.99      4.72 o
 -13   3  13        0.96       -0.73      4.33 o
 -12   3  13      134.94      134.15      7.63 o
 -11   3  13      241.43      251.64     10.25 o
 -10   3  13       99.54       90.81      8.19 o
  -9   3  13       91.82       84.55      5.84 o
  -8   3  13      326.72      349.30     10.13 o
  -7   3  13       46.91       50.24      4.33 o
  -6   3  13      142.31      155.85      5.83 o
  -5   3  13     4006.84     4113.04     67.37 o
  -4   3  13      333.11      336.36      8.16 o
  -3   3  13       25.72       17.78      2.67 o
  -2   3  13       44.07       39.32      2.96 o
  -1   3  13      147.11      167.95      5.30 o
   0   3  13      433.14      427.22      9.33 o
   1   3  13        3.97        1.67      1.75 o
   2   3  13      759.11      775.00     13.70 o
   3   3  13      309.75      289.65      7.47 o
   4   3  13        8.31        9.00      2.72 o
   5   3  13      133.50      124.07      5.20 o
   6   3  13     1862.19     1833.83     36.04 o
   7   3  13      802.81      801.53     18.22 o
   8   3  13      928.40      910.70     20.27 o
   9   3  13       11.80        9.26      3.90 o
  10   3  13       37.05       36.02      4.61 o
  11   3  13        7.46        2.34      3.76 o
  12   3  13       28.76       25.18      4.57 o
  13   3  13       15.02       17.81      5.34 o
  14   3  13       28.24       20.90      6.93 o
  15   3  13       33.97       31.32      7.89 o
  16   3  13       74.30       53.47      8.93 o
  17   3  13        6.71        9.66      9.78 o
 -16   4  13        0.04        0.19      6.68 o
 -15   4  13        3.91       11.11      5.58 o
 -14   4  13       13.05        7.93      5.10 o
 -13   4  13       27.55       38.72      6.04 o
 -12   4  13       74.56       92.09      9.28 o
 -11   4  13       59.55       68.64     13.09 o
 -10   4  13      172.74      174.84      8.85 o
  -9   4  13      835.56      851.35     22.64 o
  -8   4  13       67.48       67.58      6.08 o
  -7   4  13       10.23        4.91      4.04 o
  -6   4  13       50.79       50.47      4.96 o
  -5   4  13       40.88       32.14      4.41 o
  -4   4  13       46.35       50.92      4.70 o
  -3   4  13       35.32       42.29      4.38 o
  -2   4  13      417.34      410.52     12.49 o
  -1   4  13      757.99      781.25     19.99 o
   0   4  13      625.85      673.89     26.92 o
   1   4  13        0.84       -1.84      3.06 o
   2   4  13       18.79       17.96      3.58 o
   3   4  13      243.38      245.85      9.49 o
   4   4  13      100.56       96.71      7.74 o
   5   4  13        3.54       -3.96      3.96 o
   6   4  13       52.41       64.12      8.68 o
   7   4  13        2.87        8.50      4.38 o
   8   4  13       41.52       34.81      5.59 o
   9   4  13        7.46        9.61      4.87 o
  10   4  13        5.78        3.44      5.01 o
  11   4  13       51.47       56.78      6.71 o
  12   4  13       13.00        7.01      5.56 o
  13   4  13        0.76        6.19      6.59 o
  14   4  13        3.96       -5.17      6.39 o
  15   4  13        0.13       10.59      8.69 o
 -12   5  13       37.73       27.41      7.80 o
 -11   5  13       13.55       12.63      5.51 o
 -10   5  13        2.49       -4.29      4.73 o
  -9   5  13        2.22        3.09      4.56 o
  -8   5  13        0.29       -0.03      4.34 o
  -7   5  13        0.11        3.39      4.18 o
  -6   5  13        1.02       -3.65      3.65 o
  -5   5  13       58.41       64.90      5.38 o
  -4   5  13       34.57       33.29      4.41 o
  -3   5  13      105.43      100.85     10.70 o
  -2   5  13      146.56      144.69     10.96 o
  -1   5  13       13.81        6.12      7.20 o
   0   5  13       11.82        4.40      3.14 o
   1   5  13       44.52       47.66      4.30 o
   2   5  13      108.37       98.81      6.39 o
   3   5  13       17.16       21.89      4.55 o
   4   5  13       43.42       42.64      5.35 o
   5   5  13      155.79      158.06      8.38 o
   6   5  13       16.11       12.80      5.01 o
   7   5  13       39.03       32.49      6.39 o
   8   5  13       99.20       96.06      7.61 o
   9   5  13       57.48       69.36      7.21 o
  10   5  13       12.79        7.46      5.66 o
  11   5  13        6.99        7.14      6.07 o
  -4   6  13        9.80        6.35      7.01 o
  -3   6  13      131.96      132.42     11.65 o
  -2   6  13       14.81       11.32      7.38 o
  -1   6  13       50.20       62.12      9.74 o
   0   6  13        4.69        2.07      5.64 o
   1   6  13       43.02       36.02      8.17 o
   2   6  13        3.45       -1.89      9.48 o
   3   6  13       40.99       41.30      8.51 o
 -20   0  14      372.76      461.46     30.55 o
 -18   0  14      465.78      521.20     22.28 o
 -16   0  14      153.31      162.09     20.57 o
 -14   0  14       30.31       46.66      6.69 o
 -12   0  14      225.28      221.47     11.47 o
 -10   0  14      828.99      820.82     25.66 o
  -8   0  14        7.31       -1.38      3.47 o
  -6   0  14     1233.33     1250.71     65.83 o
  -4   0  14     1270.77     1370.57     37.97 o
  -2   0  14      113.27       85.00      5.69 o
   0   0  14      199.45      239.81     11.04 o
   2   0  14      233.52      219.26      7.57 o
   4   0  14     2771.33     3051.01     65.76 o
   6   0  14      530.93      548.04     14.37 o
   8   0  14      129.60      121.66      6.03 o
  10   0  14      129.66      126.94      8.64 o
  12   0  14       22.36       23.44      8.37 o
  14   0  14      235.09      238.42     13.32 o
  16   0  14      139.91      139.35     11.02 o
  18   0  14      258.37      259.65     15.72 o
  20   0  14      697.74      745.15     29.54 o
 -20   1  14        0.41       -5.56      5.56 o
 -19   1  14       88.01       92.53      7.14 o
 -18   1  14        7.29        8.67      4.38 o
 -17   1  14       41.81       53.11      9.33 o
 -16   1  14        2.97        0.42      3.79 o
 -15   1  14        5.77        7.70      3.83 o
 -14   1  14      676.06      746.94     17.98 o
 -13   1  14        4.65       -1.94      3.50 o
 -12   1  14      387.19      315.08      9.84 o
 -11   1  14      444.41      397.69     11.03 o
 -10   1  14      427.96      403.12     10.83 o
  -9   1  14       13.64        5.46      2.74 o
  -8   1  14       65.56       71.11      4.10 o
  -7   1  14       94.02      109.95      5.57 o
  -6   1  14      165.79      165.30      5.91 o
  -5   1  14      137.89      158.33      5.59 o
  -4   1  14     1693.88     1680.39     32.23 o
  -3   1  14       26.92       25.55      2.33 o
  -2   1  14       80.59       83.04      3.89 o
  -1   1  14       68.47       70.65      3.26 o
   0   1  14      185.00      180.53      5.71 o
   1   1  14      416.13      471.21      9.03 o
   2   1  14      146.61      160.96      4.45 o
   3   1  14      536.86      510.39      9.39 o
   4   1  14       15.77       12.97      1.86 o
   5   1  14        0.22       -0.97      1.71 o
   6   1  14        5.04        4.38      2.25 o
   7   1  14       24.28       27.61      3.02 o
   8   1  14       17.33       11.86      2.07 o
   9   1  14       55.43       60.43      3.95 o
  10   1  14     1087.76     1077.30     20.45 o
  11   1  14      315.13      304.30      9.68 o
  12   1  14        3.47        4.07      3.52 o
  13   1  14       70.45       83.65      7.88 o
  14   1  14      460.25      432.64     12.91 o
  15   1  14       32.24       41.43      5.27 o
  16   1  14      151.37      139.69      7.77 o
  17   1  14       13.48       16.13      5.54 o
  18   1  14       18.06        7.08      5.11 o
  19   1  14        0.84        3.22      5.16 o
 -20   2  14       35.87       45.33      8.07 o
 -19   2  14       33.66       31.64      6.56 o
 -18   2  14      102.02      121.08      8.84 o
 -17   2  14       29.97       29.25      5.75 o
 -16   2  14        0.06        3.31      5.37 o
 -15   2  14      528.20      475.57     15.81 o
 -14   2  14        0.17       -1.66      4.51 o
 -13   2  14        5.14        7.94      4.51 o
 -12   2  14      546.13      550.17     14.57 o
 -11   2  14      145.79      139.96      6.31 o
 -10   2  14      830.32      828.16     18.32 o
  -9   2  14      160.66      152.70      6.21 o
  -8   2  14       18.75       20.57      3.09 o
  -7   2  14       74.74       73.37      4.05 o
  -6   2  14       15.25        9.65      2.38 o
  -5   2  14      165.45      148.93      4.82 o
  -4   2  14       43.49       46.58      2.57 o
  -3   2  14       11.89        3.32      1.72 o
  -2   2  14        8.55       11.54      2.39 o
  -1   2  14      463.04      478.57     10.14 o
   0   2  14        0.84        0.74      1.41 o
   1   2  14      478.85      505.39      8.22 o
   2   2  14     1183.46     1203.42     19.49 o
   3   2  14        5.52        5.13      1.97 o
   4   2  14      633.17      621.85     12.47 o
   5   2  14        6.32        4.06      2.20 o
   6   2  14        1.22       -1.39      2.24 o
   7   2  14       54.42       50.10      3.54 o
   8   2  14       36.41       32.54      4.03 o
   9   2  14       44.53       52.14      3.93 o
  10   2  14        0.41       -2.82      2.82 o
  11   2  14      112.09       98.24      5.19 o
  12   2  14        5.10        2.95      3.46 o
  13   2  14        2.03       -0.98      3.49 o
  14   2  14        3.02        9.15      4.07 o
  15   2  14      268.40      274.49     12.42 o
  16   2  14        7.46       -0.52      5.47 o
  17   2  14       15.22       12.72      7.22 o
  18   2  14        5.28       -1.43      5.84 o
  19   2  14        0.06        3.70      7.99 o
 -18   3  14       92.50      146.60     12.35 o
 -17   3  14       16.40       28.76      7.67 o
 -16   3  14        4.00       -1.21      5.43 o
 -15   3  14      160.02      156.78      9.08 o
 -14   3  14        1.34        1.56      4.55 o
 -13   3  14       46.50       45.88      6.50 o
 -12   3  14      189.65      185.62     11.10 o
 -11   3  14       38.25       37.25      5.17 o
 -10   3  14      141.75      138.46      7.65 o
  -9   3  14       18.00       18.83      4.28 o
  -8   3  14       25.64       30.07      4.72 o
  -7   3  14        5.60        7.95      3.36 o
  -6   3  14     1595.73     1629.85     36.01 o
  -5   3  14      854.69      875.75     21.93 o
  -4   3  14        0.11       -5.65      5.65 o
  -3   3  14       19.18       21.24      2.90 o
  -2   3  14      152.12      144.11      5.15 o
  -1   3  14        5.23        1.43      3.41 o
   0   3  14       39.08       31.14      2.97 o
   1   3  14      702.52      712.53     10.86 o
   2   3  14      681.20      649.55     12.07 o
   3   3  14       20.12       13.77      2.87 o
   4   3  14      283.74      311.61     10.15 o
   5   3  14       48.55       46.94      4.51 o
   6   3  14      196.73      188.30      8.14 o
   7   3  14      108.85      104.91      5.90 o
   8   3  14      182.98      169.64      7.50 o
   9   3  14       40.13       35.98      4.66 o
  10   3  14        7.96        9.59      3.97 o
  11   3  14       11.03       10.96      4.25 o
  12   3  14        0.68       -0.58      4.11 o
  13   3  14       71.75       64.64      6.78 o
  14   3  14       36.19       34.32     11.88 o
  15   3  14       50.92       58.35      8.89 o
  16   3  14      112.43      129.93     11.69 o
  17   3  14       97.94      118.78     19.16 o
 -15   4  14       43.63       65.62      8.33 o
 -14   4  14       63.66       67.06      7.09 o
 -13   4  14       10.90        8.38      5.01 o
 -12   4  14       77.68       76.30      9.15 o
 -11   4  14       73.83       80.65      6.93 o
 -10   4  14      225.04      229.92     10.34 o
  -9   4  14        0.02       -1.37      4.26 o
  -8   4  14      118.25      115.03      9.98 o
  -7   4  14       22.07       19.60      4.65 o
  -6   4  14       91.88       90.51      6.18 o
  -5   4  14       48.44       44.92      4.94 o
  -4   4  14       43.55       48.11      6.39 o
  -3   4  14       14.24       18.74      4.02 o
  -2   4  14      322.18      308.22     10.68 o
  -1   4  14      383.99      420.14     12.88 o
   0   4  14      126.50      130.10      6.95 o
   1   4  14      550.59      519.81     13.16 o
   2   4  14       25.70       18.22      3.70 o
   3   4  14      212.87      202.46      8.78 o
   4   4  14        1.44        2.67      3.91 o
   5   4  14       93.81       79.83      6.28 o
   6   4  14        0.04       -1.86      4.26 o
   7   4  14        9.98        8.23      7.15 o
   8   4  14       40.49       43.53      7.70 o
   9   4  14      102.90      105.87      7.68 o
  10   4  14        0.11       -4.71      4.71 o
  11   4  14        8.53        2.06      5.24 o
  12   4  14        0.00        5.19      5.33 o
  13   4  14        0.35       -6.58      6.58 o
  14   4  14       59.07       85.48     20.25 o
  15   4  14        3.49        4.63      7.62 o
 -12   5  14       68.97       76.62      9.85 o
 -11   5  14      104.36       99.23      7.97 o
 -10   5  14       15.49       18.16      5.45 o
  -9   5  14        3.40        2.77      4.89 o
  -8   5  14      140.56      159.79      8.81 o
  -7   5  14        4.69        3.41      4.52 o
  -6   5  14        0.02        7.06      4.33 o
  -5   5  14      126.31      151.97      7.89 o
  -4   5  14       10.53        5.99      5.09 o
  -3   5  14       16.98       21.28      6.97 o
  -2   5  14       28.14       18.59      7.33 o
  -1   5  14      147.21      124.72     14.53 o
   0   5  14      137.74      120.83      6.08 o
   1   5  14        0.22       -2.48      3.44 o
   2   5  14       48.36       53.21      5.28 o
   3   5  14       92.56       95.91      6.50 o
   4   5  14      253.72      290.53     12.24 o
   5   5  14       28.00       30.78      7.09 o
   6   5  14       93.41       93.75      9.68 o
   7   5  14       46.14       46.32      7.67 o
   8   5  14       26.65       19.54      6.96 o
   9   5  14        7.84        4.91      5.51 o
  10   5  14       93.20       95.69     11.06 o
  11   5  14      195.28      193.58     10.90 o
  -3   6  14        3.62       -1.15      6.91 o
  -2   6  14        6.20       -2.10      7.05 o
  -1   6  14        5.80       -5.54      5.54 o
   0   6  14        0.12       -6.90      6.90 o
   1   6  14       17.94       12.54     12.13 o
   2   6  14        2.27       -5.41      8.67 o
 -19   0  15      104.61      142.83     11.81 o
 -17   0  15       44.70       44.15      7.73 o
 -15   0  15        4.53        1.37      5.48 o
 -13   0  15       82.79       75.20      7.51 o
 -11   0  15       34.13       38.31      5.66 o
  -9   0  15      109.05      147.35     16.61 o
  -7   0  15      531.36      660.28     21.06 o
  -5   0  15      290.47      297.61     11.76 o
  -3   0  15      470.09      538.63     17.44 o
  -1   0  15       71.53       49.77      3.90 o
   1   0  15       10.78       24.77      3.14 o
   3   0  15      526.82      557.52     14.43 o
   5   0  15      480.59      522.79     13.95 o
   7   0  15       62.65       62.21      4.61 o
   9   0  15       84.39       95.60      7.50 o
  11   0  15       39.09       44.49      9.71 o
  13   0  15       23.12       20.82      6.18 o
  15   0  15       54.36       57.23      8.29 o
  17   0  15      210.05      211.92     14.16 o
  19   0  15       22.08       30.04      8.84 o
 -20   1  15       46.87       50.15      7.65 o
 -19   1  15      157.99      172.64     10.58 o
 -18   1  15        3.27       10.43      4.78 o
 -17   1  15      408.99      428.84     15.57 o
 -16   1  15       23.72       29.30      4.78 o
 -15   1  15       38.49       50.44      5.02 o
 -14   1  15       17.44       14.08      4.05 o
 -13   1  15        0.02       -3.48      3.48 o
 -12   1  15        0.40       -3.25      3.25 o
 -11   1  15       23.34       15.29      3.56 o
 -10   1  15        9.76        9.58      3.23 o
  -9   1  15       20.88       28.79      3.44 o
  -8   1  15       18.21       24.02      3.32 o
  -7   1  15       53.40       73.30      4.14 o
  -6   1  15      415.72      414.97     20.10 o
  -5   1  15      261.13      239.61      7.17 o
  -4   1  15     1365.20     1498.37     29.22 o
  -3   1  15       69.49       53.84      3.90 o
  -2   1  15       73.03       96.96      4.42 o
  -1   1  15     1373.13     1447.14     25.12 o
   0   1  15       23.85       16.24      2.64 o
   1   1  15        1.90        3.78      1.92 o
   2   1  15       14.39        7.71      1.86 o
   3   1  15       51.74       60.09      2.83 o
   4   1  15        2.13        6.43      1.80 o
   5   1  15       18.56       18.48      3.74 o
   6   1  15        4.18        4.30      2.37 o
   7   1  15       40.37       45.56      3.49 o
   8   1  15      819.77      811.88     16.05 o
   9   1  15       17.18       16.22      3.08 o
  10   1  15      337.17      315.77      8.67 o
  11   1  15        8.78        9.27      4.05 o
  12   1  15       13.56       13.47      3.94 o
  13   1  15      116.58      121.90      6.79 o
  14   1  15        4.34        5.63      4.13 o
  15   1  15        5.94        1.45      4.58 o
  16   1  15       17.94       18.55      4.96 o
  17   1  15        4.90       12.05      4.91 o
  18   1  15        2.09        0.02      4.81 o
  19   1  15       18.77       13.60      7.05 o
 -19   2  15      107.47      117.67      9.26 o
 -18   2  15        5.82        7.80      5.61 o
 -17   2  15        2.01       -3.20      4.76 o
 -16   2  15        6.62        2.97      5.06 o
 -15   2  15      105.58      115.42      8.03 o
 -14   2  15       77.91       78.36      6.76 o
 -13   2  15      218.87      220.87     10.35 o
 -12   2  15     1795.60     1763.65     35.39 o
 -11   2  15        6.79        8.21      3.31 o
 -10   2  15       41.23       35.23      4.45 o
  -9   2  15      126.35      127.28      5.70 o
  -8   2  15      477.93      426.37     12.79 o
  -7   2  15      869.05      803.01     17.24 o
  -6   2  15      134.87      136.13      4.79 o
  -5   2  15      540.37      510.89     11.88 o
  -4   2  15       17.02       11.80      2.37 o
  -3   2  15      205.20      215.94      5.43 o
  -2   2  15       19.68       23.29      2.20 o
  -1   2  15       11.13       19.65      2.08 o
   0   2  15       41.35       56.35      2.82 o
   1   2  15     2563.45     2784.50     36.59 o
   2   2  15      119.75      109.64      4.44 o
   3   2  15      196.35      197.57      5.95 o
   4   2  15      629.42      597.46     12.28 o
   5   2  15       12.42       11.03      2.53 o
   6   2  15      601.49      568.66     12.12 o
   7   2  15      176.65      186.34      8.42 o
   8   2  15        0.32       -2.56      2.73 o
   9   2  15      622.07      613.30     13.38 o
  10   2  15      160.88      144.09      6.05 o
  11   2  15      567.84      527.27     12.37 o
  12   2  15       67.23       68.04      5.40 o
  13   2  15      203.13      208.04      8.66 o
  14   2  15       10.54       15.14      4.30 o
  15   2  15      256.37      243.02     12.04 o
  16   2  15        2.60        3.39      5.61 o
  17   2  15       72.92       65.46     10.00 o
  18   2  15       59.52       87.47      9.66 o
 -18   3  15       44.79       42.91      8.84 o
 -17   3  15       17.76       38.54      8.14 o
 -16   3  15       63.62       45.83      6.60 o
 -15   3  15       38.58       42.85      6.51 o
 -14   3  15      198.30      214.39     11.88 o
 -13   3  15      187.10      169.10     12.78 o
 -12   3  15      206.39      214.94      9.99 o
 -11   3  15      169.02      174.85      8.92 o
 -10   3  15       23.19       30.33      4.86 o
  -9   3  15      554.82      559.73     16.36 o
  -8   3  15       12.59       17.95      3.85 o
  -7   3  15        6.58        4.93      3.50 o
  -6   3  15       65.08       59.89      5.37 o
  -5   3  15      386.28      394.82     10.92 o
  -4   3  15       14.15        4.73      2.94 o
  -3   3  15       78.47       77.94      4.03 o
  -2   3  15       82.71       75.92      3.97 o
  -1   3  15       29.20       29.31      3.07 o
   0   3  15       17.24        7.00      2.69 o
   1   3  15      507.66      530.09      8.75 o
   2   3  15       23.21       15.80      2.74 o
   3   3  15      335.03      324.95     12.45 o
   4   3  15     1598.41     1495.18     30.22 o
   5   3  15       15.01        7.60      5.42 o
   6   3  15      232.21      256.92      8.87 o
   7   3  15     2196.27     2008.36     39.56 o
   8   3  15       14.80        9.93      3.95 o
   9   3  15        3.20        0.20      3.72 o
  10   3  15        0.29        0.95      3.89 o
  11   3  15        2.28        2.17      4.03 o
  12   3  15        0.20        3.45      5.25 o
  13   3  15       14.79        4.08      6.21 o
  14   3  15       14.58       16.26      7.08 o
  15   3  15        1.91       -6.47      6.47 o
  16   3  15       98.59      117.47     11.43 o
  17   3  15        2.27       11.14      8.18 o
 -15   4  15        4.69        2.16      5.71 o
 -14   4  15       52.94       64.96      7.23 o
 -13   4  15      184.23      211.86     10.83 o
 -12   4  15       26.39       28.58      5.91 o
 -11   4  15       47.50       30.73      5.72 o
 -10   4  15      102.52      121.90      9.63 o
  -9   4  15      182.88      178.18      9.05 o
  -8   4  15      299.81      300.51     11.45 o
  -7   4  15       14.63       15.81      4.57 o
  -6   4  15       43.20       33.60      5.00 o
  -5   4  15        0.11        4.61      5.84 o
  -4   4  15      404.60      396.80     12.89 o
  -3   4  15       89.33       98.41      8.59 o
  -2   4  15      104.29       97.81      8.36 o
  -1   4  15       29.94       29.64      4.52 o
   0   4  15      171.49      157.92      7.66 o
   1   4  15      159.19      130.48      6.38 o
   2   4  15      558.18      524.93     15.46 o
   3   4  15      249.46      203.30      9.09 o
   4   4  15      457.86      420.67     13.68 o
   5   4  15       24.30       21.66      5.03 o
   6   4  15       27.58       28.82     10.28 o
   7   4  15        8.78        3.06      7.53 o
   8   4  15       47.40       45.52     10.47 o
   9   4  15       17.53       16.98      5.48 o
  10   4  15        0.13       -2.34      4.90 o
  11   4  15       14.38        6.96      5.64 o
  12   4  15       99.69       94.98      8.25 o
  13   4  15        0.90        0.82      6.83 o
  14   4  15      269.75      321.12     17.27 o
 -11   5  15        2.88        3.38      5.38 o
 -10   5  15        1.29       -1.21      5.05 o
  -9   5  15        8.35       11.69      5.20 o
  -8   5  15       12.27       16.99      6.23 o
  -7   5  15       40.54       46.29      5.81 o
  -6   5  15        0.48        4.34      4.34 o
  -5   5  15       39.52       39.30      6.36 o
  -4   5  15       33.26       46.17     11.61 o
  -3   5  15       97.28       94.20      7.65 o
  -2   5  15       22.88       23.98      7.32 o
  -1   5  15      370.27      332.97     11.52 o
   0   5  15        0.22        1.12      4.72 o
   1   5  15        0.22       -3.55      3.55 o
   2   5  15        7.39        3.83      4.31 o
   3   5  15        1.13       -4.98      4.98 o
   4   5  15       75.44       71.74      7.27 o
   5   5  15       69.22       78.43     11.06 o
   6   5  15       46.12       47.91      8.56 o
   7   5  15       19.90       11.02      5.40 o
   8   5  15      174.01      199.86     14.83 o
   9   5  15      115.27       95.19      9.68 o
  10   5  15       43.84       53.46      7.45 o
 -20   0  16      545.27      650.66     26.28 o
 -18   0  16       62.74       78.25      9.52 o
 -16   0  16      641.73      652.14     24.30 o
 -14   0  16      137.54      125.53      9.56 o
 -12   0  16       13.70       14.17      5.21 o
 -10   0  16       44.33       30.17      5.35 o
  -8   0  16      116.55      128.00      8.02 o
  -6   0  16      652.52      703.43     23.59 o
  -4   0  16       16.74       46.64      9.23 o
  -2   0  16      683.98      620.49     19.64 o
   0   0  16      479.84      434.09     18.22 o
   2   0  16       56.16       53.99      4.11 o
   4   0  16        1.97       -1.52      2.68 o
   6   0  16        6.90        5.05      3.44 o
   8   0  16      169.25      185.44      7.64 o
  10   0  16        6.62        7.79      5.06 o
  12   0  16        1.71       -3.53      4.54 o
  14   0  16      175.57      181.40     15.42 o
  16   0  16       78.19       80.05      9.48 o
  18   0  16      369.47      411.73     20.31 o
 -20   1  16       13.09       29.62      6.93 o
 -19   1  16       37.72       42.34      9.87 o
 -18   1  16        1.25        4.30      5.46 o
 -17   1  16      324.44      332.18     11.68 o
 -16   1  16      637.25      594.46     21.68 o
 -15   1  16      508.30      467.98     13.43 o
 -14   1  16      149.99      142.72      7.13 o
 -13   1  16      120.76      105.10      6.07 o
 -12   1  16      205.70      209.25      8.24 o
 -11   1  16      130.72      121.48      7.20 o
 -10   1  16        0.57       -2.78      2.78 o
  -9   1  16        7.93        2.15      2.73 o
  -8   1  16       48.71       51.18      3.87 o
  -7   1  16       70.44       72.31      4.19 o
  -6   1  16        3.05        6.17      2.49 o
  -5   1  16      243.68      199.79      6.62 o
  -4   1  16      315.66      350.76      9.23 o
  -3   1  16       43.24       52.23      3.07 o
  -2   1  16        0.84        2.73      2.40 o
  -1   1  16      135.02      187.73      5.96 o
   0   1  16      120.27      117.87      4.12 o
   1   1  16        0.18        1.47      2.18 o
   2   1  16       45.74       38.22      2.59 o
   3   1  16       97.33       82.51      3.43 o
   4   1  16       38.76       47.66      2.69 o
   5   1  16        2.18       -1.66      1.78 o
   6   1  16      117.55      123.96      4.50 o
   7   1  16        6.27        3.97      2.63 o
   8   1  16       35.43       39.63      3.50 o
   9   1  16      372.38      359.99      9.30 o
  10   1  16       66.90       68.82      4.58 o
  11   1  16        0.01        4.29      3.58 o
  12   1  16        1.08        0.83      3.68 o
  13   1  16       66.93       65.40      5.64 o
  14   1  16       37.48       25.62      4.99 o
  15   1  16        2.48       -3.82      3.82 o
  16   1  16       43.11       47.75      5.81 o
  17   1  16       10.37        6.77      4.79 o
  18   1  16       11.94       16.19      5.61 o
  19   1  16        1.14        7.36      5.64 o
 -19   2  16       85.78       91.85      8.69 o
 -18   2  16        6.43       14.69      7.78 o
 -17   2  16       11.85        7.19      5.48 o
 -16   2  16       38.77       26.47      5.82 o
 -15   2  16        0.08       -4.37      4.37 o
 -14   2  16      104.20      101.40      7.49 o
 -13   2  16      163.38      171.91      9.02 o
 -12   2  16     1770.67     1751.09     41.21 o
 -11   2  16      277.02      246.14      9.58 o
 -10   2  16      334.21      320.64      9.57 o
  -9   2  16       52.60       43.68      3.98 o
  -8   2  16     1953.57     1896.79     36.88 o
  -7   2  16     1326.46     1257.35     25.47 o
  -6   2  16      266.22      255.66      6.64 o
  -5   2  16     2195.38     2146.45     45.82 o
  -4   2  16       25.85       17.61      2.53 o
  -3   2  16      651.61      623.88     11.43 o
  -2   2  16      452.16      440.13      8.77 o
  -1   2  16     1473.99     1465.41     23.45 o
   0   2  16      373.31      356.13      7.61 o
   1   2  16     1139.09     1237.66     20.35 o
   2   2  16       17.52       10.31      2.39 o
   3   2  16       93.08       89.19      4.13 o
   4   2  16       23.21       18.52      2.71 o
   5   2  16       91.83       97.21      4.55 o
   6   2  16      361.72      336.51      8.64 o
   7   2  16       94.46      115.88      5.09 o
   8   2  16      678.81      655.75     13.98 o
   9   2  16     1668.75     1671.08     30.05 o
  10   2  16      119.00      116.70      5.70 o
  11   2  16       24.30       15.45      3.55 o
  12   2  16       16.24       15.04      3.61 o
  13   2  16       87.95       83.36      6.05 o
  14   2  16      121.48      126.92      8.93 o
  15   2  16        0.01       -5.06      5.06 o
  16   2  16       24.38       24.46      6.56 o
  17   2  16        1.40        1.35      6.22 o
  18   2  16        0.53       -0.03      6.38 o
 -17   3  16       26.35       24.81     13.00 o
 -16   3  16        2.65       -1.87      6.00 o
 -15   3  16       16.52       16.01      5.59 o
 -14   3  16       92.22       87.73      7.43 o
 -13   3  16       66.67       79.23      7.01 o
 -12   3  16       52.49       58.91      6.17 o
 -11   3  16      289.73      301.08     11.66 o
 -10   3  16      178.67      188.29      9.07 o
  -9   3  16      610.10      632.75     18.13 o
  -8   3  16     4125.88     4155.27     77.19 o
  -7   3  16     1501.73     1439.92     29.51 o
  -6   3  16     1961.57     1977.62     38.82 o
  -5   3  16      278.82      285.40      9.21 o
  -4   3  16        4.07       -2.99      2.99 o
  -3   3  16      184.64      176.45      7.10 o
  -2   3  16       18.75       13.94      2.93 o
  -1   3  16       35.68       35.16      4.26 o
   0   3  16        2.25       -2.51      2.51 o
   1   3  16       88.94       82.35      3.95 o
   2   3  16       41.17       44.62      4.39 o
   3   3  16      977.70      858.61     19.20 o
   4   3  16     1099.63     1093.13     23.36 o
   5   3  16      198.87      158.89      8.75 o
   6   3  16        0.51       -1.73      3.68 o
   7   3  16      243.57      222.78      8.60 o
   8   3  16       56.64       60.72      5.71 o
   9   3  16        0.13        2.96      3.89 o
  10   3  16       50.96       47.47      5.25 o
  11   3  16        0.21       -0.04      4.07 o
  12   3  16       24.59       21.14      4.89 o
  13   3  16        2.95        1.57      6.27 o
  14   3  16        5.08       -5.29     14.61 o
  15   3  16        1.06       -7.32      8.39 o
  16   3  16       14.22        5.87      9.80 o
 -15   4  16       61.02       83.09      8.26 o
 -14   4  16       57.40       79.36     11.84 o
 -13   4  16      351.97      376.22     14.55 o
 -12   4  16      227.71      220.38     10.87 o
 -11   4  16      457.96      481.81     15.97 o
 -10   4  16      143.99      162.40      9.17 o
  -9   4  16      272.93      293.53     11.83 o
  -8   4  16       49.33       47.30      5.70 o
  -7   4  16       85.01       89.09      6.63 o
  -6   4  16       38.48       33.42      5.05 o
  -5   4  16       14.94       11.06      6.59 o
  -4   4  16      501.93      513.46     15.40 o
  -3   4  16      773.82      784.39     20.86 o
  -2   4  16      355.15      385.58     19.36 o
  -1   4  16       13.40        5.55      4.21 o
   0   4  16      547.39      478.68     12.81 o
   1   4  16      283.29      261.66      8.97 o
   2   4  16      171.93      160.73      8.10 o
   3   4  16       71.88       58.67      5.89 o
   4   4  16      115.86      122.00      7.42 o
   5   4  16       58.87       53.17      7.67 o
   6   4  16       31.47       31.35      5.42 o
   7   4  16       10.68        9.65     11.02 o
   8   4  16        0.21       -4.67      4.67 o
   9   4  16      543.69      525.45     18.48 o
  10   4  16      102.62       97.23      7.95 o
  11   4  16        7.52        4.13      6.39 o
  12   4  16       15.14        5.63      6.02 o
  13   4  16        7.36       12.44      7.61 o
  14   4  16       17.08       19.16      8.18 o
 -11   5  16        9.31       13.77      5.90 o
 -10   5  16       57.69       70.75     12.54 o
  -9   5  16       15.57       25.61      6.81 o
  -8   5  16       18.34       28.02      5.78 o
  -7   5  16        6.14        6.04      4.90 o
  -6   5  16        4.15        1.36      4.60 o
  -5   5  16        0.05        5.61      4.36 o
  -4   5  16      236.87      245.38     10.59 o
  -3   5  16        0.74        1.45      7.16 o
  -2   5  16       13.38       10.31      4.31 o
  -1   5  16        5.65        5.30      4.24 o
   0   5  16       94.20       87.28      6.52 o
   1   5  16      248.15      238.61     12.36 o
   2   5  16      180.09      195.46      9.38 o
   3   5  16       49.92       62.27     15.94 o
   4   5  16        8.86        9.32      5.02 o
   5   5  16       25.96       21.60      5.48 o
   6   5  16        1.37        1.26      4.90 o
   7   5  16       10.28       11.96      5.60 o
   8   5  16        0.15        4.32      5.61 o
   9   5  16        1.84        1.96      6.93 o
  10   5  16        3.51       -4.34      7.71 o
 -19   0  17        1.35        2.26      6.92 o
 -17   0  17       19.49       11.65      6.54 o
 -15   0  17        3.65       -5.15      5.15 o
 -13   0  17      384.15      356.12     21.12 o
 -11   0  17       47.82       22.46      5.49 o
  -9   0  17        8.60       -0.46      3.98 o
  -7   0  17        5.72        4.00      3.88 o
  -5   0  17       85.49       86.83      6.38 o
  -3   0  17      247.32      258.08     10.94 o
  -1   0  17       32.63       61.54      4.35 o
   1   0  17     1729.99     1790.16     59.69 o
   3   0  17     1160.16     1273.25     29.15 o
   5   0  17      673.94      695.96     17.83 o
   7   0  17       20.82       12.52      3.66 o
   9   0  17      335.72      319.58     10.74 o
  11   0  17      140.21      164.41     19.58 o
  13   0  17       40.55       37.96      7.10 o
  15   0  17        0.75       -6.36      6.36 o
  17   0  17     1602.17     1559.26     48.67 o
  19   0  17        0.06       -7.12      7.12 o
 -20   1  17       78.63       89.00      8.86 o
 -19   1  17       69.15       81.38      8.33 o
 -18   1  17       92.79       83.68      8.11 o
 -17   1  17      185.21      229.33      9.94 o
 -16   1  17        7.71       11.63      5.16 o
 -15   1  17       40.14       47.33      5.45 o
 -14   1  17       56.55       57.27      6.98 o
 -13   1  17        3.16       -3.16      3.16 o
 -12   1  17      140.27      144.47      8.59 o
 -11   1  17        0.84       -2.94      2.94 o
 -10   1  17        0.20       -2.95      2.95 o
  -9   1  17       43.09       39.47      3.90 o
  -8   1  17        4.71        8.00      2.91 o
  -7   1  17      140.18      151.15      6.19 o
  -6   1  17       50.59       48.27      3.76 o
  -5   1  17      652.53      625.42     14.33 o
  -4   1  17        0.64       -1.95      1.95 o
  -3   1  17      575.49      557.46     11.43 o
  -2   1  17       22.44       22.57      2.68 o
  -1   1  17        1.92        7.00      2.25 o
   0   1  17      836.02      877.66     15.17 o
   1   1  17      255.35      316.67      7.91 o
   2   1  17        3.49        1.16      1.84 o
   3   1  17       41.04       54.90      3.44 o
   4   1  17       53.38       49.00      2.83 o
   5   1  17      163.22      165.73      4.90 o
   6   1  17        6.63        2.17      2.00 o
   7   1  17       51.01       58.38      3.97 o
   8   1  17        1.73       -3.07      3.07 o
   9   1  17        1.72       -2.94      2.94 o
  10   1  17      384.85      404.03     10.34 o
  11   1  17     1002.03      993.77     19.73 o
  12   1  17      147.34      152.22      7.37 o
  13   1  17      276.37      264.19     10.10 o
  14   1  17      104.51       95.78      6.67 o
  15   1  17       88.94       89.31      7.87 o
  16   1  17        2.05        2.23      4.51 o
  17   1  17       70.73       74.91      6.94 o
  18   1  17        5.03       13.08      5.46 o
 -19   2  17        2.56        4.76      6.27 o
 -18   2  17       87.52      111.88      8.95 o
 -17   2  17        0.76        0.70      5.49 o
 -16   2  17       49.59       48.93      6.65 o
 -15   2  17       69.27       70.89      6.78 o
 -14   2  17      154.79      153.27      8.93 o
 -13   2  17       85.29       88.39      6.96 o
 -12   2  17     1415.65     1348.71     33.25 o
 -11   2  17       74.87       73.06      6.58 o
 -10   2  17       13.11       14.93      3.42 o
  -9   2  17       63.28       67.19      4.52 o
  -8   2  17       33.39       31.65      3.64 o
  -7   2  17      275.30      262.17      8.15 o
  -6   2  17      502.60      455.69     10.00 o
  -5   2  17     1350.17     1223.80     24.80 o
  -4   2  17      121.21       96.72      4.32 o
  -3   2  17      299.87      294.34      7.50 o
  -2   2  17        0.83       -1.80      2.07 o
  -1   2  17       57.30       76.99      4.08 o
   0   2  17        0.18        0.20      1.98 o
   1   2  17        0.23       -0.60      2.20 o
   2   2  17      339.53      337.84      8.33 o
   3   2  17       39.70       28.43      2.94 o
   4   2  17        0.67       -2.17      2.28 o
   5   2  17      666.84      698.82     14.30 o
   6   2  17        2.36       -1.82      2.82 o
   7   2  17      241.33      227.05      7.20 o
   8   2  17     1279.57     1308.80     24.29 o
   9   2  17      864.59      854.23     17.46 o
  10   2  17       64.47       59.38      4.63 o
  11   2  17       15.25        8.02      3.51 o
  12   2  17       79.29       79.76      5.25 o
  13   2  17        2.38       -4.89      4.89 o
  14   2  17      273.31      254.05     12.16 o
  15   2  17       57.34       40.08     11.91 o
  16   2  17       15.56        0.83      6.92 o
  17   2  17       80.45       90.89      9.06 o
 -17   3  17        6.73       18.25      7.95 o
 -16   3  17       65.29       67.36     10.20 o
 -15   3  17      115.83      139.34      8.98 o
 -14   3  17       20.69       21.56      5.82 o
 -13   3  17       36.12       36.07      5.76 o
 -12   3  17      193.78      191.28      9.76 o
 -11   3  17       20.91       18.20      7.84 o
 -10   3  17      198.21      203.96     10.65 o
  -9   3  17     1371.65     1419.50     34.14 o
  -8   3  17      138.67      154.22      7.23 o
  -7   3  17      117.06      118.76      9.07 o
  -6   3  17      127.73      133.43      6.45 o
  -5   3  17      266.15      283.46      9.30 o
  -4   3  17      460.33      430.27     11.78 o
  -3   3  17      443.24      442.09     11.90 o
  -2   3  17       39.99       38.74      4.27 o
  -1   3  17      276.10      283.75      9.15 o
   0   3  17       26.49       18.07      4.99 o
   1   3  17        3.00        5.21      3.29 o
   2   3  17      364.69      356.55     10.54 o
   3   3  17        7.21       10.01      3.75 o
   4   3  17     1082.07     1027.29     22.40 o
   5   3  17       34.54       20.12      4.33 o
   6   3  17      240.34      212.53     13.21 o
   7   3  17       34.46       24.20      6.02 o
   8   3  17       54.19       57.24      5.39 o
   9   3  17       45.20       43.45      5.20 o
  10   3  17        4.99        5.15      4.22 o
  11   3  17       37.35       37.18      5.38 o
  12   3  17        6.18       -0.15      4.43 o
  13   3  17        7.91        2.14      5.31 o
  14   3  17        7.42       10.70      7.26 o
  15   3  17        5.80        3.40      7.16 o
  16   3  17      218.55      259.64     16.59 o
 -14   4  17       21.71       24.89      6.61 o
 -13   4  17      237.82      291.00     12.94 o
 -12   4  17      117.65      138.86      9.22 o
 -11   4  17       29.94       40.65      7.75 o
 -10   4  17        5.15       -2.18      4.83 o
  -9   4  17       44.72       46.72      6.05 o
  -8   4  17       29.01       17.70      7.04 o
  -7   4  17       20.06       18.32      5.07 o
  -6   4  17      118.78      124.60      7.45 o
  -5   4  17       24.35       26.38      5.08 o
  -4   4  17     1496.81     1498.45     35.69 o
  -3   4  17      272.42      288.15     11.10 o
  -2   4  17      179.05      164.67      8.44 o
  -1   4  17        0.23       -3.98      3.98 o
   0   4  17      271.65      285.11      9.61 o
   1   4  17       68.41       84.01      5.61 o
   2   4  17        4.66        3.33      6.18 o
   3   4  17        2.31        1.09      4.46 o
   4   4  17       15.42       11.69      5.45 o
   5   4  17       47.74       41.26      7.34 o
   6   4  17        2.70        5.93      4.85 o
   7   4  17      216.17      210.19     11.96 o
   8   4  17        0.19        4.58      4.99 o
   9   4  17       35.20       35.58      6.28 o
  10   4  17       38.75       47.59      6.78 o
  11   4  17       10.79        1.72      5.87 o
  12   4  17        6.60        1.72      5.90 o
  13   4  17      403.55      455.01     21.58 o
 -10   5  17       12.39       18.50      6.07 o
  -9   5  17       44.16       46.95      6.58 o
  -8   5  17      240.55      277.63     11.96 o
  -7   5  17       38.62       42.86      6.26 o
  -6   5  17       63.15       59.39      6.22 o
  -5   5  17        3.12        3.94      4.59 o
  -4   5  17      102.37      119.56      7.69 o
  -3   5  17        5.18       -1.79      5.77 o
  -2   5  17        6.21       -4.15      4.15 o
  -1   5  17      160.00      157.77      9.73 o
   0   5  17      327.53      322.71     10.58 o
   1   5  17      301.43      314.72     11.88 o
   2   5  17       70.02       64.62      6.45 o
   3   5  17        3.29        2.12      4.89 o
   4   5  17      126.87      140.24      8.84 o
   5   5  17       67.80       74.99      7.07 o
   6   5  17        1.23        4.71      5.49 o
   7   5  17       27.79       32.81      6.39 o
   8   5  17      148.01      176.76     10.26 o
   9   5  17      223.29      266.19     14.06 o
 -18   0  18        1.99        4.94      6.70 o
 -16   0  18       22.11       24.21      6.77 o
 -14   0  18      623.91      603.42     22.48 o
 -12   0  18        0.35        1.85      4.89 o
 -10   0  18        3.95       -2.84      4.31 o
  -8   0  18       20.99        8.30      5.05 o
  -6   0  18        0.24       -4.01      4.01 o
  -4   0  18        0.28       -1.91      3.40 o
  -2   0  18      226.29      190.51     11.35 o
   0   0  18      689.01      740.01     18.60 o
   2   0  18      703.04      781.24     19.51 o
   4   0  18      794.35      822.75     37.74 o
   6   0  18      643.32      644.62     26.39 o
   8   0  18      549.99      560.20     15.62 o
  10   0  18      231.59      209.23     11.69 o
  12   0  18       60.36       57.04      7.66 o
  14   0  18       27.14       15.88      6.83 o
  16   0  18       41.10       48.00     11.44 o
  18   0  18       87.06      104.29     11.62 o
 -19   1  18       99.22      103.83      9.10 o
 -18   1  18       93.91      101.10      8.68 o
 -17   1  18      237.67      235.46     11.63 o
 -16   1  18      110.09       92.05      6.64 o
 -15   1  18       46.17       43.40      5.15 o
 -14   1  18      236.40      206.42      8.77 o
 -13   1  18      186.89      162.71      7.60 o
 -12   1  18       55.99       47.34      4.67 o
 -11   1  18       22.71       14.17      3.86 o
 -10   1  18       33.37       32.58      4.06 o
  -9   1  18        0.02       -1.97      2.95 o
  -8   1  18      121.16      117.45      6.49 o
  -7   1  18      128.13      119.93      5.61 o
  -6   1  18      152.10      151.23     10.54 o
  -5   1  18      216.93      234.47      7.61 o
  -4   1  18        9.70       13.85      2.42 o
  -3   1  18        6.01        6.96      2.22 o
  -2   1  18      636.68      643.67     13.11 o
  -1   1  18       80.42       70.74      4.79 o
   0   1  18       80.22      104.99      4.13 o
   1   1  18      836.52      870.20     14.97 o
   2   1  18       88.62       72.67      3.40 o
   3   1  18       31.83       38.65      4.32 o
   4   1  18      170.33      154.98      4.95 o
   5   1  18        1.67        0.88      2.05 o
   6   1  18        0.53       -1.94      1.94 o
   7   1  18      106.58      103.96      8.30 o
   8   1  18      759.85      781.09     16.05 o
   9   1  18        2.11        1.30      3.04 o
  10   1  18       48.23       43.45      4.31 o
  11   1  18      189.28      190.04      7.28 o
  12   1  18     1024.08      980.13     22.57 o
  13   1  18       62.41       71.17      6.11 o
  14   1  18      350.65      358.58     12.17 o
  15   1  18        9.66        6.20      4.72 o
  16   1  18       12.11       13.21      5.16 o
  17   1  18        8.72       13.00      5.33 o
  18   1  18       35.01       28.18      6.86 o
 -18   2  18       16.41       15.20      6.80 o
 -17   2  18        2.81        2.67      5.41 o
 -16   2  18       88.27       87.03      7.84 o
 -15   2  18      205.47      200.48     10.44 o
 -14   2  18        0.47        6.64      5.05 o
 -13   2  18      109.67      105.68      7.76 o
 -12   2  18      354.13      368.15     13.62 o
 -11   2  18      168.22      150.58      8.38 o
 -10   2  18      161.23      152.73      8.22 o
  -9   2  18      236.39      224.21      7.82 o
  -8   2  18        7.14        8.33      3.01 o
  -7   2  18      120.21      110.14      4.61 o
  -6   2  18       38.41       36.27      6.94 o
  -5   2  18     1572.90     1580.21     28.04 o
  -4   2  18      528.30      487.75     10.88 o
  -3   2  18      942.04      938.04     17.84 o
  -2   2  18      708.54      645.90     13.24 o
  -1   2  18        7.49        2.45      2.32 o
   0   2  18       10.16       11.16      2.39 o
   1   2  18        2.25        3.88      2.24 o
   2   2  18      445.12      481.43      9.36 o
   3   2  18       86.71       81.10      4.20 o
   4   2  18       12.19       12.95      2.83 o
   5   2  18       29.95       31.69      3.38 o
   6   2  18      366.74      324.22     11.28 o
   7   2  18      267.30      255.15      7.83 o
   8   2  18        2.50        1.38      3.12 o
   9   2  18     1566.95     1440.13     26.74 o
  10   2  18       50.39       34.91      4.11 o
  11   2  18      173.34      178.06      8.20 o
  12   2  18      184.89      177.82      8.40 o
  13   2  18      219.28      216.27     11.15 o
  14   2  18       63.94       69.88     12.61 o
  15   2  18       28.59       30.26      6.76 o
  16   2  18       14.67       12.27      6.53 o
  17   2  18      111.88      124.20     10.10 o
 -17   3  18       76.27       79.63     10.42 o
 -16   3  18       58.76       71.77      7.85 o
 -15   3  18      101.67      103.29     10.28 o
 -14   3  18       13.76       14.05      5.47 o
 -13   3  18      374.18      397.39     14.56 o
 -12   3  18       94.92       83.82      7.35 o
 -11   3  18      164.65      166.99      9.07 o
 -10   3  18       20.18       19.64      5.25 o
  -9   3  18      637.05      678.60     16.91 o
  -8   3  18       30.52       27.54      4.80 o
  -7   3  18      992.60      998.15     22.22 o
  -6   3  18      807.57      783.62     18.41 o
  -5   3  18       16.88        5.95      5.37 o
  -4   3  18      349.49      335.37     10.29 o
  -3   3  18      172.56      177.18      7.47 o
  -2   3  18        3.29       -1.19      3.37 o
  -1   3  18       25.85       24.81      4.12 o
   0   3  18       38.02       32.89      3.89 o
   1   3  18     1147.35     1116.51     21.49 o
   2   3  18       80.46       79.08      5.54 o
   3   3  18       65.17       53.83      4.92 o
   4   3  18      476.76      401.35     11.75 o
   5   3  18       60.30       88.41      5.91 o
   6   3  18      373.66      321.55     10.63 o
   7   3  18        3.54       -3.54      4.18 o
   8   3  18       40.39       38.22      4.94 o
   9   3  18       26.26       30.53      5.60 o
  10   3  18       23.14       18.66      6.28 o
  11   3  18       54.64       47.27      5.65 o
  12   3  18        2.09        0.45      4.44 o
  13   3  18        1.38       -5.47      5.47 o
  14   3  18        0.01        9.38      7.58 o
  15   3  18       89.12      104.83     27.13 o
 -14   4  18       73.89       99.62      8.70 o
 -13   4  18       89.80      114.74     14.88 o
 -12   4  18        5.83        3.44      7.25 o
 -11   4  18      686.62      698.99     20.94 o
 -10   4  18      330.57      335.17     13.36 o
  -9   4  18        7.93        6.57      5.06 o
  -8   4  18        0.10        0.59      4.67 o
  -7   4  18       46.43       39.15      5.64 o
  -6   4  18       80.41       84.59     16.93 o
  -5   4  18       33.97       37.34      5.39 o
  -4   4  18       70.59       58.41      8.20 o
  -3   4  18       51.55       44.12      5.55 o
  -2   4  18      238.92      241.36     10.30 o
  -1   4  18      422.25      407.65     13.67 o
   0   4  18       12.65        0.71      3.90 o
   1   4  18      890.32      809.98     25.26 o
   2   4  18        8.70       -4.39      4.39 o
   3   4  18       86.59       78.54      6.52 o
   4   4  18       61.80       59.79      8.26 o
   5   4  18        1.54        4.13      4.92 o
   6   4  18       30.31       44.74      6.26 o
   7   4  18       26.56       18.28      5.67 o
   8   4  18      131.30      112.53      8.30 o
   9   4  18       20.46       16.36      5.83 o
  10   4  18       69.77       76.97      7.61 o
  11   4  18       39.92       66.48     10.40 o
  12   4  18      181.25      243.95     12.49 o
  13   4  18       52.84       69.73      8.34 o
  -9   5  18        4.94       10.18      8.27 o
  -8   5  18        0.00        8.83      5.53 o
  -7   5  18      174.03      202.84     10.56 o
  -6   5  18       11.32       21.34      5.54 o
  -5   5  18       26.85       13.63      5.19 o
  -4   5  18      109.66       79.38      8.11 o
  -3   5  18       64.47       68.47      7.94 o
  -2   5  18       27.26       22.26      5.16 o
  -1   5  18       52.44       49.22      5.20 o
   0   5  18       63.10       84.20      6.02 o
   1   5  18        5.05        3.58      4.96 o
   2   5  18        1.06       -1.16      4.85 o
   3   5  18       42.02       35.40      6.12 o
   4   5  18      225.22      219.96     10.62 o
   5   5  18      275.71      307.38     12.76 o
   6   5  18       12.66        4.99      5.78 o
   7   5  18       13.46       11.07      5.79 o
   8   5  18      333.44      428.29     20.49 o
 -19   0  19        4.04       13.55     10.89 o
 -17   0  19      104.81      125.40     11.66 o
 -15   0  19      207.84      221.35     13.37 o
 -13   0  19        6.14        8.52      7.97 o
 -11   0  19      366.45      339.08     16.19 o
  -9   0  19       59.82       54.47      7.25 o
  -7   0  19       74.57       48.67      5.91 o
  -5   0  19       12.55        9.10      4.19 o
  -3   0  19      133.49      132.29     13.15 o
  -1   0  19      852.13      830.76     34.61 o
   1   0  19      636.14      633.64     16.67 o
   3   0  19      430.76      494.14     14.26 o
   5   0  19     3445.87     3308.27     73.71 o
   7   0  19       34.80       40.26      4.75 o
   9   0  19      381.15      358.53     11.82 o
  11   0  19       13.61        9.08      5.82 o
  13   0  19      165.64      171.24     15.92 o
  15   0  19      250.14      255.71     15.40 o
  17   0  19      806.81      840.69     31.08 o
 -19   1  19       18.39       24.16      6.77 o
 -18   1  19      180.33      206.26     11.46 o
 -17   1  19       68.27       62.81      7.41 o
 -16   1  19      102.92       92.49      6.64 o
 -15   1  19       31.21       26.95      4.90 o
 -14   1  19       14.51       10.92      4.12 o
 -13   1  19       64.80       46.94      5.01 o
 -12   1  19       62.18       50.33      7.78 o
 -11   1  19       41.75       30.11      4.33 o
 -10   1  19       16.93        9.53      3.49 o
  -9   1  19        0.39       -0.50      2.97 o
  -8   1  19      140.39      117.01      5.80 o
  -7   1  19      186.00      175.48      6.79 o
  -6   1  19      142.37      141.72      6.09 o
  -5   1  19        1.23       -0.11      2.65 o
  -4   1  19       95.66      107.51      5.29 o
  -3   1  19        8.70       11.50      2.92 o
  -2   1  19       47.04       52.59      3.57 o
  -1   1  19      508.64      471.24      9.72 o
   0   1  19      656.85      637.82     12.17 o
   1   1  19     4558.35     4553.49     67.74 o
   2   1  19      563.89      564.20     15.80 o
   3   1  19       62.24       57.72      3.34 o
   4   1  19        6.56        7.11      2.40 o
   5   1  19      180.88      178.96      5.37 o
   6   1  19      306.16      323.94      7.48 o
   7   1  19       50.00       51.49      4.08 o
   8   1  19      562.97      567.18     12.88 o
   9   1  19      714.79      695.09     14.98 o
  10   1  19      115.86      112.48      5.69 o
  11   1  19       18.63       22.87      6.96 o
  12   1  19      256.68      250.73      9.88 o
  13   1  19      555.97      571.67     15.88 o
  14   1  19       13.85       17.64      5.06 o
  15   1  19        1.45       -4.56      4.56 o
  16   1  19       16.06       13.11      5.22 o
  17   1  19        2.50        6.72      5.28 o
  18   1  19       18.95       23.86      7.49 o
 -18   2  19        6.66       13.53      6.52 o
 -17   2  19      121.33      140.58      9.79 o
 -16   2  19      188.66      214.32     13.75 o
 -15   2  19      141.61      140.76      9.24 o
 -14   2  19       15.70       13.82      5.50 o
 -13   2  19      153.45      153.94      9.10 o
 -12   2  19       57.83       58.63      7.11 o
 -11   2  19       20.85        7.58      4.95 o
 -10   2  19        2.43       -4.28      4.28 o
  -9   2  19        5.03       -1.52      4.17 o
  -8   2  19       70.59       62.30      5.98 o
  -7   2  19       58.10       57.17      4.01 o
  -6   2  19      170.17      161.47      6.43 o
  -5   2  19      465.75      431.39     10.23 o
  -4   2  19     1772.09     1738.48     30.61 o
  -3   2  19      798.62      751.28     15.12 o
  -2   2  19       54.56       40.30      3.45 o
  -1   2  19       18.03       22.21      2.93 o
   0   2  19        0.16       -0.95      2.20 o
   1   2  19       72.88       77.51      3.80 o
   2   2  19        6.56        5.00      2.03 o
   3   2  19       97.17      107.35      7.19 o
   4   2  19        0.01       -0.38      2.52 o
   5   2  19       90.15       74.51      4.38 o
   6   2  19      114.43      120.98      5.49 o
   7   2  19      281.48      263.62      8.13 o
   8   2  19      236.94      212.48      9.56 o
   9   2  19      668.16      587.78     13.58 o
  10   2  19      118.92      119.10      7.05 o
  11   2  19      154.49      146.65      7.77 o
  12   2  19        0.26       -3.88      3.88 o
  13   2  19       17.50       18.02      6.18 o
  14   2  19      106.30      102.69      8.66 o
  15   2  19        0.05       -2.00      6.48 o
  16   2  19      134.31      143.92     10.41 o
  17   2  19       61.97       50.13      8.16 o
 -16   3  19        4.60        0.68      6.98 o
 -15   3  19        3.76       -1.98      5.34 o
 -14   3  19      256.68      298.19     16.59 o
 -13   3  19       74.26       85.42     12.76 o
 -12   3  19        0.58       -3.60      4.80 o
 -11   3  19      206.98      241.97     18.86 o
 -10   3  19       85.57       98.18      7.34 o
  -9   3  19      146.48      151.06      7.43 o
  -8   3  19      433.45      422.71     12.53 o
  -7   3  19     1934.95     1897.44     38.15 o
  -6   3  19       47.21       32.82      5.09 o
  -5   3  19       56.59       61.20      5.37 o
  -4   3  19       17.47       18.39      5.54 o
  -3   3  19        0.20       -3.39      3.39 o
  -2   3  19        6.53        1.76      3.63 o
  -1   3  19        0.21        0.42      3.67 o
   0   3  19      134.29      117.95      5.65 o
   1   3  19        1.25        2.54      3.46 o
   2   3  19      319.98      295.49      9.82 o
   3   3  19       46.11       34.79      6.49 o
   4   3  19      185.01      137.59      7.03 o
   5   3  19     1183.86     1039.44     23.22 o
   6   3  19       52.77       43.76      6.76 o
   7   3  19      168.74      153.12      7.55 o
   8   3  19        3.54        8.93      4.33 o
   9   3  19        8.31       14.62      4.61 o
  10   3  19       63.50       59.77      5.92 o
  11   3  19        1.21       -0.58      4.54 o
  12   3  19       38.09       30.99      6.64 o
  13   3  19        8.35       14.53      6.18 o
  14   3  19       30.28       43.10      8.88 o
  15   3  19      178.92      173.12     13.52 o
 -13   4  19      216.53      215.27     13.63 o
 -12   4  19      363.50      370.01     14.99 o
 -11   4  19       46.36       48.09      8.66 o
 -10   4  19        1.51        3.40      5.39 o
  -9   4  19        8.92       10.91      5.43 o
  -8   4  19        4.76        6.56      5.34 o
  -7   4  19      200.65      221.27     20.08 o
  -6   4  19       78.83       87.72      7.04 o
  -5   4  19       83.28       97.34      7.31 o
  -4   4  19       19.91       22.44      5.39 o
  -3   4  19      505.52      499.91     15.84 o
  -2   4  19      131.25      134.02      8.06 o
  -1   4  19        1.11       -3.73      4.35 o
   0   4  19      256.53      193.19      8.34 o
   1   4  19        8.37        7.49      5.97 o
   2   4  19       27.82       15.77      5.10 o
   3   4  19       85.88       66.62      6.57 o
   4   4  19       30.39       44.02      7.81 o
   5   4  19      164.55      153.06      8.95 o
   6   4  19        0.01       -4.82      4.82 o
   7   4  19       74.69       82.65     12.02 o
   8   4  19       23.73       12.26      5.92 o
   9   4  19       80.83       71.83      7.76 o
  10   4  19       72.72       51.67     12.73 o
  11   4  19       54.93       57.26      7.75 o
  12   4  19      104.45      140.96     10.10 o
  -8   5  19      313.48      345.83     14.31 o
  -7   5  19        0.00        8.10      7.87 o
  -6   5  19        2.69        6.50      5.50 o
  -5   5  19        0.06       -3.40      6.01 o
  -4   5  19        0.64        0.25      5.01 o
  -3   5  19       28.58       17.95      5.64 o
  -2   5  19       30.51       25.26      5.43 o
  -1   5  19       11.90       -1.62      4.21 o
   0   5  19      237.29      267.69     10.21 o
   1   5  19      287.83      251.66     11.14 o
   2   5  19      141.32      133.85      8.43 o
   3   5  19       10.65        0.20      8.87 o
   4   5  19        2.15       -0.16      7.42 o
   5   5  19        9.81        9.12      5.67 o
   6   5  19        0.21        6.68      5.64 o
   7   5  19       14.22       16.74      6.30 o
 -18   0  20       89.09       78.84     10.38 o
 -16   0  20        0.02       -6.08      6.08 o
 -14   0  20       91.03       71.11     17.03 o
 -12   0  20       96.02       80.72     11.24 o
 -10   0  20       40.75       39.81      6.34 o
  -8   0  20      306.07      201.12     25.70 o
  -6   0  20      117.74      107.39      7.67 o
  -4   0  20       51.90       33.71      5.14 o
  -2   0  20       63.55       66.18      5.02 o
   0   0  20      315.15      314.99     10.39 o
   2   0  20       19.54       15.22      5.76 o
   4   0  20     8398.32     8522.54    187.11 o
   6   0  20     1029.48     1009.97     24.92 o
   8   0  20      312.46      313.46     11.06 o
  10   0  20      267.18      280.94     21.64 o
  12   0  20      101.79      120.08     13.17 o
  14   0  20      223.14      239.33     14.52 o
  16   0  20       99.86      108.62     15.10 o
 -18   1  20       33.68       44.61      7.29 o
 -17   1  20        2.95        4.92      6.65 o
 -16   1  20       62.77       72.45      7.62 o
 -15   1  20        0.51        0.45      4.18 o
 -14   1  20      120.47      119.11      7.01 o
 -13   1  20        4.64        2.17      3.87 o
 -12   1  20      481.21      444.91     12.85 o
 -11   1  20       28.23       24.57      4.03 o
 -10   1  20       58.59       56.98      4.80 o
  -9   1  20       55.71       56.01      4.65 o
  -8   1  20        1.21        1.65      3.09 o
  -7   1  20      392.80      395.23     11.08 o
  -6   1  20      274.54      243.94      8.23 o
  -5   1  20      452.89      430.16     10.12 o
  -4   1  20      157.34      183.04      6.07 o
  -3   1  20       26.29       36.93      6.50 o
  -2   1  20       33.15       35.47      3.42 o
  -1   1  20      994.76      956.48     16.84 o
   0   1  20     2247.39     2144.11     33.81 o
   1   1  20     1166.33     1205.76     20.31 o
   2   1  20       14.94       17.55      2.64 o
   3   1  20       21.44       20.21      2.79 o
   4   1  20       94.50       93.01      6.23 o
   5   1  20       25.67       23.54      2.78 o
   6   1  20       11.25       16.61      2.74 o
   7   1  20       17.71       16.03      2.73 o
   8   1  20        2.32       -0.74      3.23 o
   9   1  20      196.73      202.75      9.15 o
  10   1  20      728.61      756.31     16.34 o
  11   1  20      234.83      233.10      8.27 o
  12   1  20      764.12      708.97     18.20 o
  13   1  20       13.26       15.32      6.25 o
  14   1  20       61.01       63.39      6.39 o
  15   1  20       26.00       28.04      5.50 o
  16   1  20        5.31       -0.42      5.03 o
  17   1  20       10.71       14.50      6.69 o
 -17   2  20       26.91       21.47      6.59 o
 -16   2  20        4.16        4.03      7.16 o
 -15   2  20      114.13      101.96      8.24 o
 -14   2  20       41.29       33.60      6.16 o
 -13   2  20       97.30      108.30      8.08 o
 -12   2  20        6.94        7.05      4.95 o
 -11   2  20       41.11       36.22      5.75 o
 -10   2  20       82.70       77.76      6.87 o
  -9   2  20      160.12      149.52      8.38 o
  -8   2  20       33.92       26.50      5.19 o
  -7   2  20       39.19       36.35      5.14 o
  -6   2  20      183.63      176.73      6.95 o
  -5   2  20     1484.51     1452.36     26.35 o
  -4   2  20     3958.68     4003.88     66.34 o
  -3   2  20      779.23      787.40     15.88 o
  -2   2  20      123.36      117.10      5.13 o
  -1   2  20      115.99       99.03      4.36 o
   0   2  20       83.73       90.54      4.34 o
   1   2  20        0.64       -1.48      2.58 o
   2   2  20       42.80       44.40      3.85 o
   3   2  20        2.98        4.98      2.73 o
   4   2  20       43.73       47.27      3.87 o
   5   2  20       23.89       24.90      3.43 o
   6   2  20       22.27       27.19      3.72 o
   7   2  20        0.05        1.60      3.16 o
   8   2  20      775.52      715.09     17.83 o
   9   2  20       13.67        9.91      4.41 o
  10   2  20      700.09      707.85     17.92 o
  11   2  20       85.43       76.47      6.58 o
  12   2  20        1.62        6.45      4.69 o
  13   2  20       42.41       34.05      6.57 o
  14   2  20       72.87       79.09      8.27 o
  15   2  20        0.21        6.08      6.58 o
  16   2  20        3.01        3.75      6.46 o
 -16   3  20        6.59        5.29      7.51 o
 -15   3  20       83.55       93.02     10.08 o
 -14   3  20       26.11       12.85      5.87 o
 -13   3  20        6.96       10.73      8.39 o
 -12   3  20        3.05        3.19      5.19 o
 -11   3  20      736.06      787.77     22.49 o
 -10   3  20       50.54       41.09      6.26 o
  -9   3  20      224.41      228.10      9.31 o
  -8   3  20      799.69      858.32     20.31 o
  -7   3  20      236.73      220.62      8.98 o
  -6   3  20      245.77      217.36      8.92 o
  -5   3  20       63.22       66.53      7.09 o
  -4   3  20      136.05      151.16      8.83 o
  -3   3  20       13.93       13.27      4.04 o
  -2   3  20       73.08       54.63      5.02 o
  -1   3  20       83.12       79.27      5.55 o
   0   3  20      126.44      142.23      6.29 o
   1   3  20      123.11      111.48      5.71 o
   2   3  20        8.62        1.47      3.88 o
   3   3  20     1009.65      909.84     20.97 o
   4   3  20      154.21      148.03      7.46 o
   5   3  20       15.37       24.31      4.60 o
   6   3  20      190.99      159.22      7.77 o
   7   3  20       17.76        9.91      4.53 o
   8   3  20        8.31        9.47      4.44 o
   9   3  20       10.44       10.17      4.77 o
  10   3  20       38.20       33.10      6.42 o
  11   3  20       24.20       22.86      5.37 o
  12   3  20       19.31       15.61      6.26 o
  13   3  20        0.03       -5.03      5.83 o
  14   3  20        4.77        1.04      8.94 o
 -13   4  20      204.79      240.90     17.32 o
 -12   4  20      429.32      422.08     15.97 o
 -11   4  20      131.80      133.36      9.27 o
 -10   4  20       72.38       61.83      7.22 o
  -9   4  20      124.35      124.32      8.72 o
  -8   4  20       60.77       63.95      6.76 o
  -7   4  20       20.48       13.09      7.23 o
  -6   4  20        0.03       -3.25      4.45 o
  -5   4  20        0.37        0.13      8.17 o
  -4   4  20      321.80      341.59     12.92 o
  -3   4  20       10.31        4.34      6.10 o
  -2   4  20       68.73       57.44      6.32 o
  -1   4  20      125.45      117.02      6.99 o
   0   4  20      508.35      424.40     12.69 o
   1   4  20       61.20       60.70      6.44 o
   2   4  20      481.27      372.37     13.54 o
   3   4  20       69.23       51.29      6.35 o
   4   4  20       89.14       70.11      9.34 o
   5   4  20      142.33      117.88      8.32 o
   6   4  20        7.83       -0.82      5.11 o
   7   4  20       34.21       42.54      6.71 o
   8   4  20      147.03      127.94      9.04 o
   9   4  20        0.55       -3.50      5.41 o
  10   4  20      205.00      219.79     16.70 o
  11   4  20       26.71       28.49     11.64 o
  -7   5  20      129.56      150.53      9.37 o
  -6   5  20      204.26      215.31     10.91 o
  -5   5  20        2.61       -5.10      5.10 o
  -4   5  20       21.36       21.21      5.71 o
  -3   5  20       81.63       92.80      9.11 o
  -2   5  20       28.40       40.91      5.48 o
  -1   5  20       24.89       17.10      6.54 o
   0   5  20      109.08       98.08      6.90 o
   1   5  20       45.29       46.13      7.46 o
   2   5  20        0.78       -1.60      5.35 o
   3   5  20        3.07        4.31      5.63 o
   4   5  20       16.50        6.43      6.37 o
   5   5  20       17.38       25.55      6.50 o
   6   5  20        9.45        1.17      5.85 o
 -17   0  21       12.13       -1.82      6.35 o
 -15   0  21      130.84       99.84      9.67 o
 -13   0  21       27.85       18.35     10.23 o
 -11   0  21      107.43       90.47     14.24 o
  -9   0  21      133.38      100.72      8.07 o
  -7   0  21       86.98       65.98      7.01 o
  -5   0  21      110.56      106.96      7.84 o
  -3   0  21       45.85       47.88      6.93 o
  -1   0  21       55.37       66.02      9.61 o
   1   0  21       34.00       31.83      4.39 o
   3   0  21      315.60      332.43     11.46 o
   5   0  21      470.90      495.66     14.95 o
   7   0  21      137.63      128.43      7.08 o
   9   0  21        1.46       -1.67      4.32 o
  11   0  21        0.12        9.82      6.56 o
  13   0  21        5.79       -6.13      6.13 o
  15   0  21        0.09        3.42      6.92 o
  17   0  21        6.41        9.60      8.09 o
 -18   1  21       29.05       37.40      7.37 o
 -17   1  21      256.66      330.15     14.53 o
 -16   1  21       19.76       36.18      6.54 o
 -15   1  21       75.22       66.44      7.26 o
 -14   1  21       11.87       10.17      4.30 o
 -13   1  21       45.30       49.56      5.25 o
 -12   1  21      157.51      145.46     10.63 o
 -11   1  21       55.25       57.80      5.39 o
 -10   1  21        4.85        7.14      3.65 o
  -9   1  21      299.81      278.04      9.41 o
  -8   1  21        4.39        5.41      3.37 o
  -7   1  21      400.12      416.22     11.61 o
  -6   1  21      491.82      489.49     12.76 o
  -5   1  21      143.64      125.52      5.29 o
  -4   1  21      230.32      198.06      6.51 o
  -3   1  21      781.33      708.59     27.04 o
  -2   1  21       74.19       70.71      4.02 o
  -1   1  21      295.64      311.46      7.79 o
   0   1  21      229.92      257.16      7.66 o
   1   1  21       51.87       52.23      4.24 o
   2   1  21      439.70      432.01      9.25 o
   3   1  21      213.30      205.22      6.17 o
   4   1  21       29.97       24.27      3.39 o
   5   1  21      121.06      133.27      5.56 o
   6   1  21        5.07        1.02      2.47 o
   7   1  21      561.73      583.77     11.61 o
   8   1  21      564.20      588.81     13.54 o
   9   1  21        1.11       -3.23      3.23 o
  10   1  21      244.44      244.26      8.51 o
  11   1  21       38.29       27.43      7.33 o
  12   1  21       13.84        8.09      4.55 o
  13   1  21       15.32       17.28      4.76 o
  14   1  21      159.44      171.46      8.83 o
  15   1  21        0.70       -3.29      5.03 o
  16   1  21       44.94       48.27      7.98 o
  17   1  21       10.49       14.27      6.88 o
 -17   2  21       34.44       32.48      7.37 o
 -16   2  21       61.53       76.71      8.08 o
 -15   2  21        2.29        4.01      5.62 o
 -14   2  21        3.67       12.29      8.28 o
 -13   2  21       38.92       53.65      6.79 o
 -12   2  21      195.93      231.60     12.49 o
 -11   2  21        3.82        1.95      5.78 o
 -10   2  21        0.05       -4.40      4.40 o
  -9   2  21      157.12      146.95      8.51 o
  -8   2  21        7.17       -0.71      4.24 o
  -7   2  21       58.87       56.48      5.95 o
  -6   2  21      991.07      999.05     26.84 o
  -5   2  21       32.96       33.07      4.54 o
  -4   2  21        0.64       -1.34      2.68 o
  -3   2  21      121.37      120.30      5.63 o
  -2   2  21      406.52      402.54      9.99 o
  -1   2  21      231.37      216.15      8.41 o
   0   2  21       21.83       13.43      2.91 o
   1   2  21       34.42       23.95      3.30 o
   2   2  21       55.44       49.67      3.16 o
   3   2  21       46.41       40.37      4.76 o
   4   2  21       37.95       39.09      3.78 o
   5   2  21      169.47      146.52      6.10 o
   6   2  21        5.82       13.09      4.35 o
   7   2  21      420.31      382.00     12.12 o
   8   2  21      436.88      451.09     13.35 o
   9   2  21       32.12       37.64      5.42 o
  10   2  21        0.62       -4.30      4.30 o
  11   2  21        1.27       -3.86      4.80 o
  12   2  21       23.45       14.55      5.15 o
  13   2  21      146.92      159.92     10.08 o
  14   2  21      138.90      119.69      9.40 o
  15   2  21        2.57       -2.42      9.38 o
  16   2  21        0.05       -5.19      6.32 o
 -15   3  21       32.39       33.70      6.98 o
 -14   3  21        8.60       15.92      6.02 o
 -13   3  21       31.44       40.13      6.57 o
 -12   3  21      123.08      134.20      8.91 o
 -11   3  21        5.41        1.41      5.16 o
 -10   3  21       93.72      113.00      7.30 o
  -9   3  21       30.55       24.99      5.02 o
  -8   3  21        2.23        3.10      4.16 o
  -7   3  21       74.44       68.18      6.83 o
  -6   3  21        0.42       -3.80      3.80 o
  -5   3  21       10.92        0.35      4.18 o
  -4   3  21        7.39       -3.88      3.88 o
  -3   3  21       25.56       19.55      4.40 o
  -2   3  21        2.56       -0.88      3.74 o
  -1   3  21       90.31       77.23      5.15 o
   0   3  21      234.66      227.48      9.14 o
   1   3  21       39.83       37.39      4.91 o
   2   3  21      923.83      816.18     19.45 o
   3   3  21        9.47        6.46      4.09 o
   4   3  21       46.80       36.54      5.26 o
   5   3  21       89.59       87.19      6.26 o
   6   3  21       92.04       88.06      7.30 o
   7   3  21       21.83       19.29      5.60 o
   8   3  21       78.48       68.57      6.27 o
   9   3  21       18.36       24.99      6.91 o
  10   3  21        4.11        6.92      4.91 o
  11   3  21        0.35       -4.71      4.71 o
  12   3  21        0.19       -3.07      6.01 o
  13   3  21      182.12      192.27     11.57 o
  14   3  21      132.90      154.31     13.18 o
 -12   4  21       35.56       54.53      7.73 o
 -11   4  21       26.78       33.83     10.45 o
 -10   4  21       45.85       33.24      6.66 o
  -9   4  21       73.62       66.16      7.48 o
  -8   4  21       72.76       85.14     11.73 o
  -7   4  21       43.99       34.20      6.04 o
  -6   4  21       16.04       26.53      5.74 o
  -5   4  21       26.04       22.73      5.63 o
  -4   4  21       75.36       69.96      7.00 o
  -3   4  21        5.46        1.73      4.97 o
  -2   4  21      106.32      112.92     13.56 o
  -1   4  21        1.48       -2.19      4.61 o
   0   4  21       44.73       35.73      7.31 o
   1   4  21       27.52       17.55      5.43 o
   2   4  21       51.13       54.86      8.67 o
   3   4  21        1.83       -6.04      6.04 o
   4   4  21      150.35      140.77      8.97 o
   5   4  21      112.09       87.31      9.54 o
   6   4  21      139.05      107.54     10.65 o
   7   4  21        3.87        6.56      5.80 o
   8   4  21        3.42        5.16      5.87 o
   9   4  21      156.52      159.20     10.18 o
  10   4  21       35.56       50.39      7.70 o
  11   4  21       30.98       17.58      7.28 o
  -6   5  21        5.07       11.84      7.16 o
  -5   5  21        9.04       14.04      5.89 o
  -4   5  21       23.24       16.25      5.90 o
  -3   5  21       41.55       36.87     10.71 o
  -2   5  21        0.43       -4.10      4.63 o
  -1   5  21        5.80        3.06      4.64 o
   0   5  21       22.08       27.40      6.20 o
   1   5  21       38.15       26.61      6.24 o
   2   5  21      109.02      122.82      8.67 o
   3   5  21       46.62       52.32      7.20 o
   4   5  21      168.31      161.42     10.08 o
   5   5  21       75.27       77.47     11.97 o
 -18   0  22       20.57        4.83      7.43 o
 -16   0  22       57.38       38.20      8.13 o
 -14   0  22      385.38      344.41     16.75 o
 -12   0  22      441.54      396.63     17.40 o
 -10   0  22       68.03       67.76     17.06 o
  -8   0  22       26.63       14.54      5.13 o
  -6   0  22        1.38        3.02      4.40 o
  -4   0  22       76.53       85.92     11.76 o
  -2   0  22      145.37      146.33      7.41 o
   0   0  22       37.49       31.23      4.49 o
   2   0  22     5014.65     5055.52    106.63 o
   4   0  22      458.30      462.40     15.71 o
   6   0  22       47.53       48.11      7.98 o
   8   0  22       10.05       -3.41      4.07 o
  10   0  22      513.65      560.81     16.54 o
  12   0  22      381.92      405.71     18.57 o
  14   0  22      130.80      122.56     11.36 o
  16   0  22       67.46       72.21     10.06 o
 -17   1  22        0.37       -5.03      5.51 o
 -16   1  22        9.49        9.53      5.82 o
 -15   1  22       75.57       65.22      7.34 o
 -14   1  22      142.04      123.83     12.36 o
 -13   1  22       78.14       69.72      7.78 o
 -12   1  22      123.55      122.13      6.98 o
 -11   1  22      129.15      121.69      7.94 o
 -10   1  22       54.74       49.40      4.90 o
  -9   1  22        5.79        9.74      3.65 o
  -8   1  22      227.61      224.38      8.46 o
  -7   1  22      230.61      225.64      8.30 o
  -6   1  22       62.59       67.21      4.28 o
  -5   1  22      202.95      183.69      6.41 o
  -4   1  22      723.54      745.13     17.35 o
  -3   1  22     1462.98     1432.17     26.26 o
  -2   1  22     1091.74     1045.83     18.46 o
  -1   1  22     1075.41     1053.99     18.60 o
   0   1  22       91.24       94.86      5.00 o
   1   1  22        5.00        5.02      2.61 o
   2   1  22      373.57      362.46     11.12 o
   3   1  22        2.89       -1.87      2.56 o
   4   1  22      183.59      193.06      6.10 o
   5   1  22      233.43      226.91      6.58 o
   6   1  22      392.15      395.72      8.99 o
   7   1  22      452.45      476.51     10.22 o
   8   1  22        9.86       13.81      3.81 o
   9   1  22      141.04      158.07      6.87 o
  10   1  22     1840.33     1855.26     33.86 o
  11   1  22       43.21       50.85      5.91 o
  12   1  22       25.47       13.95      5.57 o
  13   1  22       99.48       95.83     11.11 o
  14   1  22       13.33       13.88      5.20 o
  15   1  22        7.34       -3.16      6.23 o
  16   1  22        8.62        6.29      6.63 o
 -16   2  22       31.84       33.68      7.05 o
 -15   2  22        3.86        4.61      5.88 o
 -14   2  22       65.27       66.06      7.54 o
 -13   2  22        3.91        9.73      5.42 o
 -12   2  22      145.62      157.68      9.14 o
 -11   2  22       41.75       37.45      6.19 o
 -10   2  22        1.16        4.87      4.94 o
  -9   2  22       39.56       33.45      5.67 o
  -8   2  22      464.46      458.95     15.36 o
  -7   2  22        2.19       -3.28      4.50 o
  -6   2  22     1256.22     1266.61     27.21 o
  -5   2  22        4.06        8.23      4.04 o
  -4   2  22      115.66      116.39      8.71 o
  -3   2  22        1.80        4.85      3.84 o
  -2   2  22      122.05      129.89      6.72 o
  -1   2  22       95.05       89.73      5.27 o
   0   2  22        2.52        2.06      3.28 o
   1   2  22       19.17       17.88      3.65 o
   2   2  22       70.72       74.54      4.31 o
   3   2  22       76.64       77.57      7.82 o
   4   2  22       12.62       10.80      4.35 o
   5   2  22       89.42       66.13      5.85 o
   6   2  22        4.32        1.84      4.12 o
   7   2  22      516.70      473.50     13.86 o
   8   2  22       12.10       14.89      4.58 o
   9   2  22       15.55       20.49      5.10 o
  10   2  22        8.79       11.92      4.98 o
  11   2  22       95.11      109.98      7.53 o
  12   2  22       54.36       45.62      6.15 o
  13   2  22       14.44       10.14      5.50 o
  14   2  22       92.78      119.13      9.85 o
  15   2  22        7.87       -0.38      8.41 o
 -14   3  22        1.79        7.32      5.97 o
 -13   3  22      202.45      223.52     11.68 o
 -12   3  22       27.15       29.20      6.55 o
 -11   3  22      749.81      800.37     23.27 o
 -10   3  22      404.02      431.52     13.46 o
  -9   3  22      169.40      167.54      8.33 o
  -8   3  22      260.23      255.19     10.08 o
  -7   3  22        6.54       -1.64      4.07 o
  -6   3  22       32.02       33.27      4.97 o
  -5   3  22        6.74        1.38      5.74 o
  -4   3  22       59.61       55.06      5.41 o
  -3   3  22       26.82       24.83      4.73 o
  -2   3  22        0.94       -3.72      3.72 o
  -1   3  22       36.10       31.36      4.29 o
   0   3  22        9.45       14.37      3.91 o
   1   3  22       98.91      107.47      6.65 o
   2   3  22       92.13       76.70      6.14 o
   3   3  22       95.25      108.20     12.67 o
   4   3  22       64.35       60.55      6.47 o
   5   3  22        3.56       -1.13      4.22 o
   6   3  22       78.07       84.51      6.48 o
   7   3  22       33.12       26.33      5.37 o
   8   3  22        4.80        0.62      4.71 o
   9   3  22        7.38       -0.61      4.76 o
  10   3  22        2.77        2.86      4.88 o
  11   3  22       43.22       36.14      6.14 o
  12   3  22       58.61       65.40      7.98 o
  13   3  22        2.29        7.06      6.39 o
 -11   4  22        0.41       -0.36      5.93 o
 -10   4  22        1.26       -5.41      5.41 o
  -9   4  22       32.97       27.09     10.43 o
  -8   4  22      109.43      111.38      8.68 o
  -7   4  22        4.39        2.25      5.18 o
  -6   4  22       14.31       10.67      7.80 o
  -5   4  22       23.23       15.71      5.62 o
  -4   4  22        1.79        0.69      4.99 o
  -3   4  22        4.02       -2.42      4.87 o
  -2   4  22        0.31       -3.34      4.95 o
  -1   4  22        4.67        2.07      4.30 o
   0   4  22       24.20       15.40      4.77 o
   1   4  22       41.07       33.93     10.49 o
   2   4  22       99.26       94.77      9.02 o
   3   4  22      118.33       91.88      7.97 o
   4   4  22        8.20        1.50      5.41 o
   5   4  22      120.23      138.46     10.02 o
   6   4  22      183.64      179.89     10.38 o
   7   4  22        0.23       -3.26      7.19 o
   8   4  22       13.20       20.49      6.56 o
   9   4  22        0.07       -4.28      7.35 o
  10   4  22       52.83       67.82     11.56 o
  -4   5  22       11.15        3.41      5.85 o
  -3   5  22       15.28       10.04      5.93 o
  -2   5  22       41.58       31.50      5.64 o
  -1   5  22       32.57       23.35      5.46 o
   0   5  22       57.60       64.69      7.31 o
   1   5  22      151.49      174.59     10.35 o
   2   5  22       19.14       19.16      9.06 o
   3   5  22      107.92      132.98      9.54 o
 -17   0  23        8.23       -4.39      7.06 o
 -15   0  23        0.65        5.77      6.90 o
 -13   0  23      112.17      109.10     13.59 o
 -11   0  23      964.06      886.46     29.76 o
  -9   0  23      659.37      599.04     21.88 o
  -7   0  23       35.50       49.42     14.19 o
  -5   0  23      185.15      197.97     11.08 o
  -3   0  23       84.40       70.89      6.35 o
  -1   0  23      184.70      180.85      8.45 o
   1   0  23     1696.61     1603.51     37.24 o
   3   0  23     3280.49     3346.67     72.44 o
   5   0  23      110.52      116.38      8.01 o
   7   0  23      386.48      385.26     13.01 o
   9   0  23        1.73        5.14      4.42 o
  11   0  23      124.63      119.45     10.47 o
  13   0  23     1177.57     1146.73     82.69 o
  15   0  23      554.30      536.70     27.28 o
 -17   1  23       13.91       22.31      6.90 o
 -16   1  23       34.07       36.51      7.01 o
 -15   1  23      160.92      170.35     12.22 o
 -14   1  23       79.61       69.19      7.57 o
 -13   1  23       14.29       18.75      6.88 o
 -12   1  23        8.66        3.61      3.94 o
 -11   1  23       61.59       66.36      5.59 o
 -10   1  23        6.59        5.69      3.92 o
  -9   1  23       17.59       12.08      4.09 o
  -8   1  23      116.06      102.91      5.94 o
  -7   1  23       54.63       51.62      4.73 o
  -6   1  23        7.57        6.90      2.90 o
  -5   1  23       28.96       45.28      3.87 o
  -4   1  23       13.84        4.73      3.53 o
  -3   1  23     3104.31     3028.80     47.01 o
  -2   1  23      388.00      390.69      9.36 o
  -1   1  23      638.54      596.40     12.20 o
   0   1  23      151.73      165.36      5.78 o
   1   1  23       58.37       52.66      4.16 o
   2   1  23       70.00       62.48      3.96 o
   3   1  23      190.51      188.71      6.14 o
   4   1  23        9.10        4.98      2.86 o
   5   1  23      202.34      213.03      7.53 o
   6   1  23      740.69      700.64     13.48 o
   7   1  23     1161.37     1160.37     22.76 o
   8   1  23      940.73      917.62     19.06 o
   9   1  23       47.63       47.01      4.94 o
  10   1  23      209.58      222.47      8.42 o
  11   1  23       29.53       25.71      5.16 o
  12   1  23        6.38        5.12      5.36 o
  13   1  23        2.51       -2.23      4.50 o
  14   1  23       19.14       22.52      7.65 o
  15   1  23       34.28       29.17      7.47 o
 -16   2  23        8.44        5.52     10.40 o
 -15   2  23       38.70       47.40      7.40 o
 -14   2  23       16.27       19.38      7.17 o
 -13   2  23      132.86      136.47     13.13 o
 -12   2  23        0.11       -4.70      4.70 o
 -11   2  23      107.73      107.11      8.17 o
 -10   2  23        0.00       -4.54      4.54 o
  -9   2  23       58.79       60.59      6.55 o
  -8   2  23      313.08      317.60     12.60 o
  -7   2  23      687.15      643.87     27.00 o
  -6   2  23     1551.13     1510.26     31.70 o
  -5   2  23       53.38       49.41      5.32 o
  -4   2  23      186.56      184.50      8.22 o
  -3   2  23      164.25      188.08      8.22 o
  -2   2  23      262.15      236.75      8.24 o
  -1   2  23       45.38       44.91      4.48 o
   0   2  23        2.65        5.53      3.65 o
   1   2  23        1.51       -2.00      2.88 o
   2   2  23        0.02        2.40      4.06 o
   3   2  23       15.69        8.19      4.34 o
   4   2  23        2.77        6.86      4.33 o
   5   2  23      578.46      554.53     15.18 o
   6   2  23       54.29       71.26      6.18 o
   7   2  23        0.12       -1.84      4.37 o
   8   2  23       84.21       74.53      6.49 o
   9   2  23      213.33      252.09     14.37 o
  10   2  23      166.79      155.57      8.53 o
  11   2  23      164.87      192.46      9.39 o
  12   2  23      117.98      123.75      8.44 o
  13   2  23        0.04        3.33      5.33 o
  14   2  23       65.61       48.47      8.02 o
 -14   3  23       82.02       96.10     15.47 o
 -13   3  23        1.34        9.05      7.72 o
 -12   3  23      110.57      112.77     14.30 o
 -11   3  23      131.98      145.07      8.26 o
 -10   3  23       84.66       89.03      6.97 o
  -9   3  23        0.17       -4.30      4.34 o
  -8   3  23       89.09       95.24      6.83 o
  -7   3  23      100.10      100.06      6.81 o
  -6   3  23      102.94      105.36      8.96 o
  -5   3  23       23.30       22.11      4.72 o
  -4   3  23       58.62       51.64      5.50 o
  -3   3  23        0.41       -4.32      4.65 o
  -2   3  23       12.68        4.26      6.09 o
  -1   3  23      149.42      131.17      6.55 o
   0   3  23       85.55       78.02      5.44 o
   1   3  23       43.61       37.60      5.18 o
   2   3  23       30.42       19.32      5.31 o
   3   3  23        2.75        1.77      4.32 o
   4   3  23       88.83       95.19      6.75 o
   5   3  23       11.46        8.28      4.85 o
   6   3  23      159.66      141.49      7.95 o
   7   3  23       17.29       13.87      5.20 o
   8   3  23       14.49        8.72      4.96 o
   9   3  23       94.47      114.97      8.68 o
  10   3  23        3.37        3.86      5.27 o
  11   3  23        0.07        0.19      6.03 o
  12   3  23        0.63       -7.29      8.26 o
 -10   4  23       24.91       23.46      6.78 o
  -9   4  23        1.68       -1.84      5.49 o
  -8   4  23        2.30       -0.27      8.25 o
  -7   4  23      538.40      622.63     19.75 o
  -6   4  23        8.54       14.36      5.88 o
  -5   4  23       18.18       12.03      5.76 o
  -4   4  23       60.24       54.22      6.79 o
  -3   4  23       57.58       65.01      7.00 o
  -2   4  23        2.11        4.91      4.55 o
  -1   4  23        0.39       -4.26      4.47 o
   0   4  23      173.29      152.06      8.08 o
   1   4  23        3.26        0.00      5.32 o
   2   4  23      201.14      217.66     10.96 o
   3   4  23       14.29       15.24      6.03 o
   4   4  23        0.15       -1.08      5.50 o
   5   4  23        7.44       -1.66      5.51 o
   6   4  23        8.14       10.49      6.13 o
   7   4  23      224.67      252.90     12.57 o
   8   4  23        0.56       -4.65      6.02 o
   9   4  23       81.97       82.74      8.80 o
 -16   0  24       24.52       18.18      7.79 o
 -14   0  24       13.95        9.41      6.49 o
 -12   0  24        8.13       -2.13      6.91 o
 -10   0  24      622.99      523.46     20.57 o
  -8   0  24      185.66      165.12     10.68 o
  -6   0  24     1042.33      996.41     31.72 o
  -4   0  24      314.35      317.85     11.65 o
  -2   0  24       17.43       15.88     10.97 o
   0   0  24     2147.12     2216.65     49.78 o
   2   0  24     4497.26     4622.31     98.40 o
   4   0  24      448.94      453.63     14.53 o
   6   0  24     1285.55     1263.65     30.79 o
   8   0  24      149.69      154.25     11.09 o
  10   0  24      183.75      175.13      9.14 o
  12   0  24       33.29       42.83      8.49 o
  14   0  24       93.56       94.39     18.64 o
 -16   1  24      151.54      191.17     14.90 o
 -15   1  24      140.80      149.17     14.49 o
 -14   1  24      261.05      227.09     17.80 o
 -13   1  24        6.83        5.91      5.37 o
 -12   1  24       41.41       36.32      6.59 o
 -11   1  24       35.59       37.51      4.97 o
 -10   1  24       50.79       45.48      5.49 o
  -9   1  24      105.56       96.12      6.16 o
  -8   1  24      149.63      129.72      6.78 o
  -7   1  24      551.29      459.34     11.39 o
  -6   1  24     1107.56      990.82     19.75 o
  -5   1  24       89.53       78.58      4.76 o
  -4   1  24       35.24       34.56      5.57 o
  -3   1  24      657.00      706.44     13.93 o
  -2   1  24      500.52      478.06     10.71 o
  -1   1  24       81.94       74.54      4.90 o
   0   1  24      901.04      929.29     16.83 o
   1   1  24      288.99      300.28      7.97 o
   2   1  24      119.85      132.75      5.29 o
   3   1  24        0.76       -2.06      2.70 o
   4   1  24        0.01       -2.74      2.74 o
   5   1  24     1279.47     1300.75     22.24 o
   6   1  24      652.04      635.53     14.55 o
   7   1  24        6.98        3.84      3.70 o
   8   1  24      136.35      135.39      7.34 o
   9   1  24      116.35      121.49      6.45 o
  10   1  24      405.48      406.96     11.47 o
  11   1  24      484.78      483.79     12.75 o
  12   1  24        5.60       -4.58      4.58 o
  13   1  24       47.87       54.86      7.83 o
  14   1  24        3.73       -1.53      6.24 o
  15   1  24        5.76       12.48      7.22 o
 -15   2  24      124.96      126.15      9.79 o
 -14   2  24      154.36      178.02     10.85 o
 -13   2  24       23.08       22.55      6.16 o
 -12   2  24        6.69        3.86      6.49 o
 -11   2  24        0.01       -1.10      5.00 o
 -10   2  24       38.56       39.25      6.25 o
  -9   2  24       26.00       32.41      5.99 o
  -8   2  24       71.56       73.18      7.02 o
  -7   2  24      123.45      117.03      8.11 o
  -6   2  24      480.63      456.84     13.43 o
  -5   2  24      102.45      100.39     10.08 o
  -4   2  24        0.13       -3.82      3.82 o
  -3   2  24      146.29      112.73      6.73 o
  -2   2  24       12.05        1.86      3.58 o
  -1   2  24      247.79      242.35      8.44 o
   0   2  24        0.55       -3.86      3.86 o
   1   2  24      195.82      190.19      6.96 o
   2   2  24      474.83      442.25     13.31 o
   3   2  24       48.68       49.52      5.43 o
   4   2  24       12.21       18.71      6.07 o
   5   2  24        1.81       -3.81      5.17 o
   6   2  24       10.16        8.77      4.53 o
   7   2  24        0.00       -4.45      4.45 o
   8   2  24       24.99       15.71      5.25 o
   9   2  24      151.24      142.39     10.88 o
  10   2  24      266.57      278.18     11.33 o
  11   2  24      362.43      373.76     14.53 o
  12   2  24       31.45       20.76      5.85 o
  13   2  24       69.82       66.81     10.44 o
  14   2  24       49.75       37.37      8.04 o
 -13   3  24       53.90       62.65      7.80 o
 -12   3  24      171.96      186.25     11.05 o
 -11   3  24       28.42       32.76      5.85 o
 -10   3  24      674.40      730.37     19.17 o
  -9   3  24       11.86        9.16      5.05 o
  -8   3  24        0.05       -6.39      6.39 o
  -7   3  24        7.17        3.33      7.90 o
  -6   3  24       22.02       27.29      5.16 o
  -5   3  24        0.21       -4.15      4.15 o
  -4   3  24       84.44       83.48      6.91 o
  -3   3  24        8.40        4.93      4.25 o
  -2   3  24       58.23       58.42      5.18 o
  -1   3  24        0.07       -2.62      3.57 o
   0   3  24        3.07        5.11      4.48 o
   1   3  24      188.90      149.59      9.05 o
   2   3  24       98.37       84.10      6.66 o
   3   3  24       12.14        9.63      4.72 o
   4   3  24       22.94       25.50      5.47 o
   5   3  24       15.74       15.03      5.09 o
   6   3  24       52.96       51.10      6.15 o
   7   3  24       21.12       16.73      5.36 o
   8   3  24       15.45       13.00      5.40 o
   9   3  24        0.28        2.43      5.11 o
  10   3  24       21.58       18.24      6.79 o
  11   3  24       11.79       10.18      6.53 o
  12   3  24       61.65       46.88      8.00 o
  -9   4  24       39.07       45.73      7.94 o
  -8   4  24      142.82      143.70      9.90 o
  -7   4  24        5.80        1.36      5.72 o
  -6   4  24      101.09      108.23      8.66 o
  -5   4  24      281.88      314.63     13.39 o
  -4   4  24        0.89        0.02      5.33 o
  -3   4  24       23.81       22.36      5.99 o
  -2   4  24        0.95       -1.84      4.43 o
  -1   4  24        0.11        1.54      4.59 o
   0   4  24        3.90        3.72      5.30 o
   1   4  24       43.87       57.36      7.31 o
   2   4  24       34.28       34.82      6.65 o
   3   4  24       15.18       22.27      6.36 o
   4   4  24       37.70       25.98      6.69 o
   5   4  24       19.19        9.11      6.25 o
   6   4  24       70.25       90.86     10.06 o
   7   4  24        5.68        3.02      6.23 o
   8   4  24       38.19       38.46      7.86 o
 -15   0  25       24.41       24.46     10.87 o
 -13   0  25        0.21        3.08     15.33 o
 -11   0  25      854.55      782.07     27.57 o
  -9   0  25       90.39       64.34      7.97 o
  -7   0  25       51.09       30.30      7.03 o
  -5   0  25     1441.08     1456.94     35.25 o
  -3   0  25        8.80        1.54      5.19 o
  -1   0  25      842.07      832.13     24.97 o
   1   0  25       20.07       23.59      5.04 o
   3   0  25     1752.93     1703.87     54.75 o
   5   0  25      308.69      318.29     12.01 o
   7   0  25      254.79      265.59     15.45 o
   9   0  25      510.82      531.76     16.55 o
  11   0  25      195.14      213.03     13.83 o
  13   0  25      109.78      106.94     11.38 o
 -16   1  25       68.17       85.15      8.96 o
 -15   1  25        4.38       10.73      6.18 o
 -14   1  25       89.43       85.54     10.34 o
 -13   1  25       22.97       22.80      6.00 o
 -12   1  25       28.32       34.90      6.50 o
 -11   1  25       26.53       32.36      6.14 o
 -10   1  25        0.39        1.01      3.87 o
  -9   1  25       25.02       16.91      4.38 o
  -8   1  25        4.46       -0.49      3.52 o
  -7   1  25        0.03       -0.90      3.01 o
  -6   1  25       58.09       59.59      4.57 o
  -5   1  25      405.53      425.84     12.46 o
  -4   1  25        6.65        2.76      3.30 o
  -3   1  25      903.98      829.00     15.89 o
  -2   1  25      278.69      267.51      7.77 o
  -1   1  25        1.58       -1.69      3.15 o
   0   1  25      127.73      125.26      5.27 o
   1   1  25       47.07       43.07      4.02 o
   2   1  25      138.76      133.41      5.50 o
   3   1  25        3.37       -2.16      2.91 o
   4   1  25       16.87        8.44      3.23 o
   5   1  25      187.49      184.85      7.37 o
   6   1  25        1.91        4.48      3.59 o
   7   1  25        8.32        5.14      3.84 o
   8   1  25      219.13      219.34     13.44 o
   9   1  25      425.63      425.00     11.82 o
  10   1  25      144.83      128.37      6.82 o
  11   1  25       69.21       62.05      5.58 o
  12   1  25        4.05       -3.58      4.89 o
  13   1  25        5.31        6.30      6.73 o
  14   1  25        6.51       10.60      6.98 o
 -14   2  25      225.60      302.25     14.19 o
 -13   2  25       85.90      111.72      9.11 o
 -12   2  25       28.33       21.08      6.42 o
 -11   2  25        8.89       16.91      5.90 o
 -10   2  25      343.85      394.81     15.00 o
  -9   2  25        3.94        8.20      5.16 o
  -8   2  25       20.64       15.66      5.40 o
  -7   2  25      144.05      133.81      7.51 o
  -6   2  25      142.49      130.39      7.47 o
  -5   2  25      114.63      104.53      6.74 o
  -4   2  25      165.46      167.14      8.16 o
  -3   2  25        5.42        3.62      3.70 o
  -2   2  25       75.60       60.71      5.10 o
  -1   2  25       28.15       14.55      4.84 o
   0   2  25        0.01       -3.21      4.15 o
   1   2  25       22.81       22.03      4.91 o
   2   2  25      268.02      278.22     10.43 o
   3   2  25      174.53      156.20      8.06 o
   4   2  25      154.52      151.83      8.06 o
   5   2  25       12.92       11.44      4.94 o
   6   2  25        4.90        5.12      4.77 o
   7   2  25        3.41       -2.23      4.68 o
   8   2  25       30.81       21.60      5.35 o
   9   2  25      150.11      160.88      8.77 o
  10   2  25        6.39        4.67      5.38 o
  11   2  25       20.14       26.40      6.13 o
  12   2  25       34.57       26.26      7.77 o
  13   2  25       59.49       50.35      6.98 o
 -12   3  25      140.79      146.80      8.84 o
 -11   3  25      874.34      941.40     26.94 o
 -10   3  25       90.58      105.00      7.96 o
  -9   3  25       42.86       49.62      6.33 o
  -8   3  25       15.86       12.39      5.17 o
  -7   3  25        9.69        2.91      4.70 o
  -6   3  25       30.20       23.62      5.46 o
  -5   3  25       43.90       40.41      5.70 o
  -4   3  25       13.34       13.91      4.86 o
  -3   3  25       35.82       33.77      5.52 o
  -2   3  25        4.96        3.30      4.05 o
  -1   3  25        5.68        2.30      3.94 o
   0   3  25       65.65       63.67      6.26 o
   1   3  25       10.09        1.87      4.53 o
   2   3  25        8.38       11.93      4.92 o
   3   3  25       57.71       51.83      5.97 o
   4   3  25       31.81       27.46      5.41 o
   5   3  25      155.08      164.87      9.16 o
   6   3  25       97.08      107.50      7.67 o
   7   3  25        0.07       -0.53      4.95 o
   8   3  25        0.00        4.27      5.24 o
   9   3  25       17.42       18.20      5.95 o
  10   3  25       29.19       23.75      7.13 o
  11   3  25       70.07       46.93      7.91 o
  -8   4  25       94.79      103.95     15.42 o
  -7   4  25      339.39      362.75     15.04 o
  -6   4  25       93.28       88.44      9.00 o
  -5   4  25       17.46        4.27      5.87 o
  -4   4  25        3.01       -0.95      6.09 o
  -3   4  25       16.03       15.96      5.27 o
  -2   4  25        3.67       10.13      6.11 o
  -1   4  25       18.57       35.34      7.10 o
   0   4  25       39.66       37.01      7.03 o
   1   4  25        3.47        1.04      5.65 o
   2   4  25        4.13        1.40      5.79 o
   3   4  25       69.90       60.97      7.55 o
   4   4  25      102.05      101.83      8.99 o
   5   4  25       16.92        9.75      6.98 o
   6   4  25       11.80        8.70      6.72 o
 -14   0  26       70.24       74.60      9.67 o
 -12   0  26       23.77       12.95      6.58 o
 -10   0  26        0.01       -3.64      5.54 o
  -8   0  26      645.26      586.14     25.82 o
  -6   0  26      609.45      588.70     22.02 o
  -4   0  26       78.73       98.29      8.02 o
  -2   0  26     1672.24     1662.28     74.63 o
   0   0  26      187.01      191.18     11.93 o
   2   0  26      132.49      159.93     13.47 o
   4   0  26        1.21       -1.79      4.54 o
   6   0  26      189.44      212.03     10.05 o
   8   0  26      841.28      852.85     23.13 o
  10   0  26       10.85       11.79      8.02 o
  12   0  26      154.86      157.67     12.76 o
  14   0  26      252.21      219.12     17.45 o
 -15   1  26       67.60       75.38      8.41 o
 -14   1  26       23.55       33.19      7.04 o
 -13   1  26      142.23      118.32      9.89 o
 -12   1  26       11.64        8.79      5.93 o
 -11   1  26        2.88        7.99      5.52 o
 -10   1  26       62.87       60.13      6.97 o
  -9   1  26       29.40       31.92      5.92 o
  -8   1  26       72.72       67.36      4.92 o
  -7   1  26        3.83       -2.72      3.38 o
  -6   1  26        4.63        5.50      3.40 o
  -5   1  26      865.19      807.21     19.30 o
  -4   1  26      299.65      298.38      8.48 o
  -3   1  26        0.85        4.35      3.18 o
  -2   1  26        6.69        3.11      3.20 o
  -1   1  26       25.41       27.72      4.40 o
   0   1  26       63.33       62.49      4.68 o
   1   1  26       46.69       56.45      4.21 o
   2   1  26      179.11      184.68      6.45 o
   3   1  26      305.12      304.65     10.94 o
   4   1  26       73.93       83.69      4.62 o
   5   1  26       33.64       26.26      4.31 o
   6   1  26      517.79      512.49     12.95 o
   7   1  26       62.99       68.04      5.82 o
   8   1  26       34.47       33.12      4.70 o
   9   1  26      178.02      175.76      7.90 o
  10   1  26       85.38       75.43      6.84 o
  11   1  26       94.38       85.65      7.15 o
  12   1  26       36.39       35.16      6.06 o
  13   1  26       10.29       -0.36      6.69 o
 -14   2  26       34.68       58.22      7.97 o
 -13   2  26        0.54       -1.92      7.61 o
 -12   2  26        2.03        6.74      6.21 o
 -11   2  26        1.41       -4.81      6.81 o
 -10   2  26      243.29      242.20     11.96 o
  -9   2  26       31.63       39.66      7.05 o
  -8   2  26       18.29       21.64      5.80 o
  -7   2  26      221.30      219.96      9.64 o
  -6   2  26        0.07       -0.15      4.43 o
  -5   2  26       31.50       24.54      5.03 o
  -4   2  26        1.93       -1.37      4.30 o
  -3   2  26       46.95       40.92      5.78 o
  -2   2  26        8.07        7.03      3.86 o
  -1   2  26        0.56        6.41      5.65 o
   0   2  26      146.10      154.38      8.09 o
   1   2  26       29.96       21.03      5.03 o
   2   2  26       37.80       49.75      6.76 o
   3   2  26        2.28        5.24      5.77 o
   4   2  26      106.24      101.58      7.15 o
   5   2  26        2.19       -1.59      4.60 o
   6   2  26       55.79       56.99      6.33 o
   7   2  26       62.41       73.97      6.79 o
   8   2  26        3.04        2.22      5.17 o
   9   2  26       93.80       96.64      7.76 o
  10   2  26      266.50      258.63     17.34 o
  11   2  26       98.19      113.57      8.44 o
  12   2  26       65.83       54.23     13.62 o
 -11   3  26       59.13       77.21      7.35 o
 -10   3  26       52.06       53.37      6.76 o
  -9   3  26       30.72       10.91      5.29 o
  -8   3  26       57.77       68.10      6.75 o
  -7   3  26        4.84       -4.74      4.74 o
  -6   3  26       69.91       89.18      7.75 o
  -5   3  26       30.68       32.78      5.67 o
  -4   3  26       52.53       51.60      6.05 o
  -3   3  26       18.60        8.70      4.34 o
  -2   3  26      126.55      129.00      6.95 o
  -1   3  26       61.34       52.11      5.32 o
   0   3  26        5.39       13.20      5.00 o
   1   3  26       53.91       48.47      6.06 o
   2   3  26        1.28       -5.60      5.60 o
   3   3  26       64.34       65.28      9.80 o
   4   3  26       22.46       22.58      5.71 o
   5   3  26       57.01       64.52      6.70 o
   6   3  26       16.43       16.52      6.98 o
   7   3  26       14.09        6.16      5.60 o
   8   3  26       88.56       99.65      7.84 o
   9   3  26       54.86       58.37      7.97 o
  10   3  26       31.49       28.17      7.72 o
  -7   4  26      169.90      194.78     11.46 o
  -6   4  26        5.98       12.72      6.46 o
  -5   4  26       22.26       31.18      8.18 o
  -4   4  26       21.34        5.41      6.04 o
  -3   4  26        6.35        6.42      5.27 o
  -2   4  26      117.84      137.40      8.23 o
  -1   4  26        2.52        1.87      5.03 o
   0   4  26        3.26       -0.84      5.86 o
   1   4  26        2.85       -5.18      5.79 o
   2   4  26       35.61       49.95      7.55 o
   3   4  26       82.58       81.84      9.15 o
   4   4  26        6.44       -3.82      5.97 o
   5   4  26       36.84       32.90      7.42 o
 -15   0  27      127.36      164.44     19.36 o
 -13   0  27      365.18      344.89     17.50 o
 -11   0  27       70.08       81.45      9.13 o
  -9   0  27      361.19      327.15     24.63 o
  -7   0  27      117.96      124.24     12.03 o
  -5   0  27      617.71      623.08     18.74 o
  -3   0  27      776.27      876.35     29.36 o
  -1   0  27        0.33       -1.72      4.79 o
   1   0  27       28.46       23.97      5.31 o
   3   0  27      121.46      117.25      7.78 o
   5   0  27       14.59       17.35      5.13 o
   7   0  27      102.71      118.04      7.95 o
   9   0  27      109.14      121.12     10.81 o
  11   0  27      884.46      957.53     33.79 o
  13   0  27       27.60       29.37      9.02 o
 -14   1  27       64.49       50.20      8.02 o
 -13   1  27       93.17       87.73      8.67 o
 -12   1  27        0.78       -4.51      5.42 o
 -11   1  27        1.89       -2.45      5.09 o
 -10   1  27      106.24      108.63      8.80 o
  -9   1  27      170.69      157.81     12.10 o
  -8   1  27       68.74       60.59      7.40 o
  -7   1  27        5.40       -0.46      3.72 o
  -6   1  27      146.94      157.14      7.75 o
  -5   1  27      530.64      517.44     12.90 o
  -4   1  27      167.58      175.42      6.60 o
  -3   1  27       95.92       93.84      5.13 o
  -2   1  27       43.56       37.23      4.50 o
  -1   1  27       66.87       61.51      4.45 o
   0   1  27        1.31       -0.82      3.05 o
   1   1  27        4.13       -1.72      4.09 o
   2   1  27       12.43       14.75      3.46 o
   3   1  27      266.19      270.79      7.98 o
   4   1  27       64.66       70.80      5.40 o
   5   1  27      164.80      179.88      7.61 o
   6   1  27       71.61       76.06      6.27 o
   7   1  27       24.36       31.99      4.65 o
   8   1  27       10.94       15.64      4.37 o
   9   1  27        1.05       -4.89      4.89 o
  10   1  27       11.86        6.79      5.28 o
  11   1  27       96.65       95.43      9.20 o
  12   1  27       26.72       37.79      8.49 o
  13   1  27       44.20       42.49      8.06 o
 -13   2  27       11.21       10.19      6.50 o
 -12   2  27        6.40        6.06      6.11 o
 -11   2  27       68.34       93.01      8.66 o
 -10   2  27        9.10        2.07      5.72 o
  -9   2  27        0.67       -1.21      5.43 o
  -8   2  27       15.44       18.69      5.20 o
  -7   2  27        0.88       -4.44      4.44 o
  -6   2  27        0.18       -0.20      4.46 o
  -5   2  27       97.76       83.45      7.11 o
  -4   2  27       34.86       22.78      4.54 o
  -3   2  27      204.03      185.12      7.85 o
  -2   2  27       32.11       24.04      4.53 o
  -1   2  27       43.88       31.76      5.41 o
   0   2  27       50.22       50.25      5.96 o
   1   2  27        0.14       -0.84      4.62 o
   2   2  27       45.60       42.18      7.08 o
   3   2  27      400.54      412.53     13.32 o
   4   2  27       77.94       73.62      6.59 o
   5   2  27        0.01        0.51      5.71 o
   6   2  27      113.38      125.85      8.04 o
   7   2  27       22.74       13.49      5.47 o
   8   2  27      187.14      187.59     10.89 o
   9   2  27      284.75      287.23     11.95 o
  10   2  27       51.15       58.79     11.08 o
  11   2  27        4.85       10.10     10.46 o
 -10   3  27        2.29        5.33      5.61 o
  -9   3  27       40.22       34.06      6.32 o
  -8   3  27        8.45        8.57      5.37 o
  -7   3  27        0.40        0.73      5.05 o
  -6   3  27        1.39        5.20      5.07 o
  -5   3  27       40.50       28.07      5.65 o
  -4   3  27       40.14       32.31      5.79 o
  -3   3  27       23.87       17.52      5.28 o
  -2   3  27        8.93        6.98      4.44 o
  -1   3  27        3.92        4.35      4.87 o
   0   3  27      102.64       80.52      7.01 o
   1   3  27      155.21      183.15      9.18 o
   2   3  27        4.23       -2.22      4.95 o
   3   3  27        8.30       17.23      5.52 o
   4   3  27       25.69       27.82      5.99 o
   5   3  27       17.23       12.92      5.65 o
   6   3  27        4.21       -3.50      5.21 o
   7   3  27        8.17       11.80      6.70 o
   8   3  27       19.08       21.31      6.25 o
   9   3  27       44.65       46.57      8.12 o
  -4   4  27        4.62       11.08      5.67 o
  -3   4  27       34.08       46.31      6.53 o
  -2   4  27       22.10       17.96      5.80 o
  -1   4  27       30.37       45.63      7.58 o
   0   4  27        0.42       -5.03      6.09 o
   1   4  27       91.34       86.66      8.77 o
   2   4  27        0.53        0.99      6.22 o
   3   4  27       25.61       14.24      7.06 o
 -14   0  28      102.72       89.77     16.14 o
 -12   0  28        2.45       -2.63      6.18 o
 -10   0  28        1.70       -4.50      7.95 o
  -8   0  28      200.61      164.33     11.35 o
  -6   0  28       10.76       17.88      5.17 o
  -4   0  28      122.17      154.19     11.03 o
  -2   0  28      966.85     1026.38     26.89 o
   0   0  28        0.00       -5.56      5.56 o
   2   0  28        0.08       -4.49      4.49 o
   4   0  28       63.46       61.95      6.68 o
   6   0  28      138.53      135.75      8.61 o
   8   0  28       60.17       53.07      8.59 o
  10   0  28      332.64      319.95     17.48 o
  12   0  28      440.22      417.80     20.63 o
 -13   1  28        0.13        6.86      6.20 o
 -12   1  28        0.00        8.29      5.93 o
 -11   1  28       20.95       14.97      6.13 o
 -10   1  28      131.58      121.98      9.08 o
  -9   1  28       66.77       52.41      7.00 o
  -8   1  28       62.81       48.66      7.29 o
  -7   1  28       26.46       33.90      6.19 o
  -6   1  28       56.44       41.33     10.69 o
  -5   1  28        0.15        5.29      3.80 o
  -4   1  28       87.48      105.87      5.46 o
  -3   1  28       48.96       58.67      4.54 o
  -2   1  28       28.13       26.20      4.54 o
  -1   1  28        0.04        0.38      3.72 o
   0   1  28        4.76        1.36      3.21 o
   1   1  28       46.78       41.61      4.29 o
   2   1  28       93.07      106.42      6.32 o
   3   1  28        1.12        1.29      3.86 o
   4   1  28       58.18       63.58      5.32 o
   5   1  28       55.59       54.04      5.26 o
   6   1  28      216.10      233.18     10.30 o
   7   1  28      335.90      340.30     12.31 o
   8   1  28       64.32       59.67      6.62 o
   9   1  28        7.09        2.64      5.72 o
  10   1  28       72.42       73.16      7.23 o
  11   1  28       17.90       24.51      7.27 o
  12   1  28       10.20       13.59      7.13 o
 -12   2  28      112.20      145.04     10.33 o
 -11   2  28       37.65       27.26      6.92 o
 -10   2  28      102.09      113.12      9.20 o
  -9   2  28        7.76        6.61      5.10 o
  -8   2  28       40.21       35.16      5.96 o
  -7   2  28        0.00       -3.91      4.36 o
  -6   2  28      353.96      350.12     15.74 o
  -5   2  28       60.84       38.94      5.94 o
  -4   2  28       33.56       29.99      4.84 o
  -3   2  28       13.36       15.75      4.57 o
  -2   2  28       60.78       74.42      5.93 o
  -1   2  28      331.13      314.76     11.64 o
   0   2  28      117.70       97.60      7.34 o
   1   2  28       42.28       35.03      5.60 o
   2   2  28       42.29       44.38      6.07 o
   3   2  28       42.82       55.31      6.25 o
   4   2  28       36.09       32.03      5.98 o
   5   2  28       55.33       47.58      6.41 o
   6   2  28       24.32        7.10      5.30 o
   7   2  28       19.55       15.64      5.85 o
   8   2  28       10.50       13.35      8.63 o
   9   2  28        9.55       11.31      5.97 o
  10   2  28       39.22       32.93      6.79 o
  -9   3  28        8.92        4.14      5.37 o
  -8   3  28        0.43       -3.31      5.28 o
  -7   3  28       53.79       39.99      6.39 o
  -6   3  28      171.83      177.87      9.34 o
  -5   3  28        0.20        2.33      5.43 o
  -4   3  28       22.08       20.83      5.14 o
  -3   3  28        1.59       -2.97      4.62 o
  -2   3  28       24.53       28.91      5.18 o
  -1   3  28       12.15       10.90      7.18 o
   0   3  28      200.08      183.86      9.55 o
   1   3  28       22.87       44.07      6.43 o
   2   3  28       47.66       29.76      6.00 o
   3   3  28      103.49      100.94      7.94 o
   4   3  28        3.64        0.77      7.20 o
   5   3  28        0.02        1.89      5.39 o
   6   3  28        7.77       10.34      5.96 o
   7   3  28        1.03       -1.77      5.62 o
 -13   0  29      479.67      511.55     32.98 o
 -11   0  29       32.80       71.70     13.39 o
  -9   0  29       12.04       18.17     10.00 o
  -7   0  29      113.55      144.01     12.65 o
  -5   0  29      362.40      325.68     13.03 o
  -3   0  29       44.80       41.82      6.37 o
  -1   0  29      434.02      475.92     20.55 o
   1   0  29        0.10        4.31      4.89 o
   3   0  29       49.66       53.53      6.55 o
   5   0  29       11.06        3.30      5.21 o
   7   0  29        6.83        2.57      6.47 o
   9   0  29      546.10      550.67     50.90 o
  11   0  29       77.29       76.60     10.38 o
 -12   1  29       17.17       18.55      6.56 o
 -11   1  29       69.27       58.49      8.69 o
 -10   1  29      194.87      202.52     11.25 o
  -9   1  29        0.06        6.83      5.79 o
  -8   1  29       20.48        4.97      5.48 o
  -7   1  29       48.21       28.30      6.30 o
  -6   1  29       15.89       18.62      4.52 o
  -5   1  29      474.49      451.73     12.50 o
  -4   1  29      103.31       90.30      6.10 o
  -3   1  29       15.93       12.17      4.98 o
  -2   1  29       71.23       68.11      5.53 o
  -1   1  29        3.24       -2.20      3.82 o
   0   1  29      137.02      142.23      6.95 o
   1   1  29       44.04       59.37      5.24 o
   2   1  29        0.49       -2.86      4.46 o
   3   1  29        0.77       -4.56      4.56 o
   4   1  29      153.27      151.07      8.48 o
   5   1  29       67.94       80.85      7.03 o
   6   1  29       64.55       64.53      6.74 o
   7   1  29        8.37       15.16      8.66 o
   8   1  29        2.19        6.22      6.15 o
   9   1  29      110.72      113.29      8.08 o
  10   1  29       75.15       75.50      8.77 o
  11   1  29       15.39        7.31      6.93 o
 -11   2  29       13.02       20.48      6.89 o
 -10   2  29       36.64       47.64      9.01 o
  -9   2  29        5.65       -1.49      4.94 o
  -8   2  29      111.55      105.79      8.32 o
  -7   2  29       12.83       13.12      5.42 o
  -6   2  29        1.84        3.17      5.27 o
  -5   2  29        9.80        1.49      4.39 o
  -4   2  29        0.98       -4.09      4.09 o
  -3   2  29       87.33       85.62      6.25 o
  -2   2  29      160.46      125.99      7.99 o
  -1   2  29        0.70       -4.67      4.67 o
   0   2  29        7.53        8.25      5.16 o
   1   2  29       28.37       27.94      5.62 o
   2   2  29       78.80       76.38      6.93 o
   3   2  29       22.31       16.35      8.51 o
   4   2  29        0.13       -3.27      6.01 o
   5   2  29        1.38       -0.48      5.72 o
   6   2  29        0.20       -5.23      5.23 o
   7   2  29      171.57      194.92     10.16 o
   8   2  29      115.21      106.92      8.30 o
   9   2  29       84.53       88.51      8.21 o
  -8   3  29        0.12       -5.17      5.17 o
  -7   3  29       89.85       84.02      7.59 o
  -6   3  29       26.33       38.61      6.49 o
  -5   3  29      119.60      115.34      7.33 o
  -4   3  29        1.07       -2.08      4.48 o
  -3   3  29      106.38      120.04      7.39 o
  -2   3  29        1.65       -4.28      4.28 o
  -1   3  29        2.62        0.34      5.37 o
   0   3  29       58.95       77.44      7.37 o
   1   3  29      107.45      114.84      8.38 o
   2   3  29       27.10       15.27      6.00 o
   3   3  29       95.55      100.77      8.15 o
   4   3  29       37.42       31.49      6.48 o
   5   3  29       37.80       30.99      6.60 o
   6   3  29       10.65       17.36      6.29 o
 -12   0  30       79.42       85.51     16.14 o
 -10   0  30        7.37        4.49     11.39 o
  -8   0  30       31.87       28.67      5.91 o
  -6   0  30      996.40     1012.44     27.55 o
  -4   0  30       47.96       44.49      6.74 o
  -2   0  30      254.86      306.43     12.74 o
   0   0  30      106.49      106.88      8.23 o
   2   0  30       84.20       89.41      7.55 o
   4   0  30        1.55       -4.00      5.07 o
   6   0  30       30.94       39.82     10.32 o
   8   0  30      179.27      173.09     13.12 o
  10   0  30      121.10      122.01     12.25 o
 -11   1  30        7.61       19.85      6.50 o
 -10   1  30       38.81       27.20      6.76 o
  -9   1  30        0.58       -3.11      7.06 o
  -8   1  30       23.47       38.66      7.22 o
  -7   1  30       10.72       14.79      6.15 o
  -6   1  30       61.42       70.66      5.89 o
  -5   1  30        2.99        4.59      4.15 o
  -4   1  30       78.20       86.24      6.19 o
  -3   1  30       90.52       91.64      7.15 o
  -2   1  30        6.73       -0.27      4.14 o
  -1   1  30       11.70        4.03      4.26 o
   0   1  30       15.57       13.46      4.40 o
   1   1  30       26.36       27.19      5.71 o
   2   1  30      136.23      152.85      8.58 o
   3   1  30        1.72       -0.58      4.96 o
   4   1  30      114.75      114.75      7.85 o
   5   1  30       15.32       15.70      5.54 o
   6   1  30       58.49       52.13      6.95 o
   7   1  30      118.02      126.07      8.40 o
   8   1  30       42.27       59.16     12.02 o
   9   1  30       24.75       34.08      8.14 o
  10   1  30       16.34       17.85      7.59 o
 -10   2  30       10.39        5.37      5.65 o
  -9   2  30       21.27       34.56      6.40 o
  -8   2  30      119.21      131.97      8.55 o
  -7   2  30       71.76       72.64      7.07 o
  -6   2  30       15.27       19.66      5.66 o
  -5   2  30        0.73        0.62      4.36 o
  -4   2  30        0.82        2.51      4.37 o
  -3   2  30        4.21       -0.57      4.33 o
  -2   2  30        0.68        4.22      5.60 o
  -1   2  30       15.17        6.00      5.28 o
   0   2  30        1.01        0.53      5.04 o
   1   2  30       86.99       93.67      7.61 o
   2   2  30      113.12      133.46      8.65 o
   3   2  30      104.54      135.29      8.79 o
   4   2  30       53.82       81.17      7.58 o
   5   2  30      163.31      192.51     10.12 o
   6   2  30        1.99       -2.63      5.50 o
   7   2  30       27.08       18.08      6.80 o
   8   2  30      216.91      222.36     11.10 o
  -6   3  30        0.00       -1.27      5.46 o
  -5   3  30        0.93       -2.86      4.76 o
  -4   3  30       55.06       75.23      6.68 o
  -3   3  30        3.71        1.95      4.84 o
  -2   3  30      193.85      228.59     10.79 o
  -1   3  30       60.97       66.27      7.34 o
   0   3  30      285.03      341.98     13.03 o
   1   3  30        0.06        7.96      5.80 o
   2   3  30        0.05        1.34      5.74 o
   3   3  30       13.26        6.28      8.20 o
   4   3  30       64.10       74.90      7.74 o
 -11   0  31      250.47      371.57     28.62 o
  -9   0  31        0.43       -0.73      5.15 o
  -7   0  31      352.09      329.47     13.54 o
  -5   0  31       13.63       15.13     10.87 o
  -3   0  31      333.98      362.98     14.67 o
  -1   0  31     1521.47     1635.20     50.11 o
   1   0  31      366.67      400.02     17.80 o
   3   0  31       44.15       58.94      7.32 o
   5   0  31       13.47        9.35      7.21 o
   7   0  31       54.97       54.85      9.17 o
   9   0  31      129.00      149.32     12.95 o
 -10   1  31       57.38       56.61      8.03 o
  -9   1  31        0.18        1.41      5.86 o
  -8   1  31        1.10       -3.17      5.70 o
  -7   1  31       64.12       76.21      6.23 o
  -6   1  31       10.95       13.96      4.88 o
  -5   1  31      606.09      670.14     16.49 o
  -4   1  31      778.60      788.97     20.55 o
  -3   1  31      169.27      207.51     16.70 o
  -2   1  31        0.23        1.30      4.31 o
  -1   1  31       45.33       38.89      6.92 o
   0   1  31       59.63       65.97      6.89 o
   1   1  31       62.02       77.06      7.17 o
   2   1  31        3.74        1.06      5.20 o
   3   1  31       93.60      111.65      8.01 o
   4   1  31      460.79      475.67     15.17 o
   5   1  31      121.53      136.59      8.74 o
   6   1  31        0.04       -5.14      5.14 o
   7   1  31        0.00        1.46      5.55 o
   8   1  31      113.78      129.39     14.78 o
  -8   2  31        6.56       10.17      5.85 o
  -7   2  31        9.18        1.07      5.46 o
  -6   2  31        7.07       10.48      4.88 o
  -5   2  31        3.92        3.83      4.67 o
  -4   2  31       76.65       87.65      7.18 o
  -3   2  31        1.97        6.00      6.55 o
  -2   2  31       25.66       19.34      5.90 o
  -1   2  31       47.71       56.51      8.88 o
   0   2  31        3.73       12.69      5.78 o
   1   2  31        0.10       -2.53      5.30 o
   2   2  31       52.79       54.66      7.04 o
   3   2  31        6.71       15.29      6.55 o
   4   2  31       99.89      154.21     10.67 o
   5   2  31       40.39       34.59      7.18 o
   6   2  31       44.61       39.22      7.61 o
  -1   3  31      119.57      133.43      8.98 o
  -8   0  32       67.92       68.93     15.05 o
  -6   0  32       12.26       13.48      7.28 o
  -4   0  32      216.13      252.02     12.22 o
  -2   0  32      902.20     1048.23     28.46 o
   0   0  32      204.01      245.94     12.35 o
   2   0  32        0.48       -5.57      9.83 o
   4   0  32       43.67       34.01      8.21 o
   6   0  32       29.59       21.70      8.07 o
  -9   1  32      351.49      446.20     19.03 o
  -8   1  32      170.52      222.75     10.55 o
  -7   1  32      188.56      223.16      9.46 o
  -6   1  32       11.16       18.58      5.06 o
  -5   1  32       15.60       21.04      5.00 o
  -4   1  32       12.58       15.17      5.73 o
  -3   1  32       18.61       15.00      4.98 o
  -2   1  32        1.35       -4.20      4.20 o
  -1   1  32       27.23       26.83      6.03 o
   0   1  32       13.03       16.33      5.69 o
   1   1  32        0.00       -5.11      5.11 o
   2   1  32        4.47        2.42      5.42 o
   3   1  32       68.18       67.18      7.25 o
   4   1  32       19.02       22.24      6.15 o
   5   1  32       19.22        7.84      6.98 o
   6   1  32        2.71        5.34      5.80 o
   7   1  32       43.51       60.04      8.66 o
  -6   2  32        0.63        0.28      4.79 o
  -5   2  32      107.39      130.66      7.74 o
  -4   2  32       87.86      130.61      7.83 o
  -3   2  32       15.32       21.37      7.68 o
  -2   2  32       27.12       33.50      6.51 o
  -1   2  32       18.96       18.57      6.21 o
   0   2  32       13.88        1.93      5.68 o
   1   2  32        5.97        7.98      5.82 o
   2   2  32       67.19       61.58      7.47 o
   3   2  32        6.90        0.27      5.63 o
   4   2  32       27.37       30.37      6.73 o
  -7   0  33       19.98       14.66     13.12 o
  -5   0  33      121.23      131.80      9.62 o
  -3   0  33      641.37      708.35     21.97 o
  -1   0  33      192.62      236.31     12.21 o
   1   0  33      113.05      131.51      9.45 o
   3   0  33        1.67        3.30      8.57 o
   5   0  33        7.95        1.50      9.33 o
  -7   1  33       19.32       28.78      5.54 o
  -6   1  33       12.75        7.38      4.90 o
  -5   1  33      297.80      331.52     17.49 o
  -4   1  33       28.33       40.40      5.72 o
  -3   1  33       58.57       71.03      7.56 o
  -2   1  33       68.65       81.19      7.71 o
  -1   1  33       50.69       42.90      6.71 o
   0   1  33       63.75       62.89      7.27 o
   1   1  33       20.42       13.54      6.05 o
   2   1  33      127.93      144.85     10.76 o
   3   1  33       55.09       52.85      7.09 o
   4   1  33       38.26       53.52      7.22 o
   5   1  33        5.67       -0.08      5.81 o
  -3   2  33      103.87      114.73     13.29 o
  -2   2  33        0.24        0.08      5.70 o
  -1   2  33        3.00        0.36      5.80 o
   0   2  33      136.16      162.02      9.88 o
   1   2  33       25.30       32.34      6.93 o
  -6   0  34        8.82        9.80     11.64 o
  -4   0  34       30.71       45.86      9.85 o
  -2   0  34       17.82       14.78      8.71 o
   0   0  34       92.27       81.31     11.07 o
   2   0  34        8.63       -6.64     12.13 o
  -4   1  34       52.93       46.87      7.08 o
  -3   1  34        4.14        3.93      5.75 o
  -2   1  34        3.91        7.22      6.14 o
  -1   1  34       91.55       98.53      8.31 o
   0   1  34      353.15      404.39     14.59 o
   1   1  34      104.25       98.52      8.42 o
   2   1  34       48.69       53.49      7.38 o
 
